# Supplementary material for: Ecological and social factors influence interspecific pathogens occurrence among bees
Source: Sci Rep. 2024 Mar 1;14:5136. doi: 10.1038/s41598-024-55718-x (PMC10907577; doi:10.1038/s41598-024-55718-x)
Supplement: Supplementary file 3 — Supplementary Table S3. [file 41598_2024_55718_MOESM3_ESM.xlsx]

## Sheet: Sheet1
ID NUMBER	SPECIES	REGION	MONTH	ENVIRONMENT MANAGEMENT	SAMPLING SITE	LATITUDE	SOCIALITY	FORAGING RANGE	NESTING	VOLTINISM	LECTIC	APIARY DENSITY (per KM)	MAXIMUM TEMPERATURE (°C)	RELATIVE HUMIDITY (%)	DWV mean	ABPV mean	CBPV mean	KBV mean	BQCV mean	N.ceranae	A.apis	L.passim	C.bombi
1	Andrena simontornyella	Piedmont	March	Semi-natural	PIES	North	Solitary	0.11	Excavator	Bivoltine	Polylectic	1.0882	16.45	46	6.4206e+08	9981.04	0	0	0	0	0	0	0
2	Apis mellifera	Piedmont	March	Semi-natural	PIES	North	Highly eusocial	1.774	Managed apiary	Multivoltine	Polylectic	1.0882	16.45	46	4.77613e+06	790.995	0	0	0	2222.46	0	0	0
3	Andrena hesperia	Piedmont	March	Semi-natural	PIES	North	Solitary	0.391	Excavator	Univoltine	Oligolectic	1.0882	16.45	46	7.39715e+09	4151.25	0	0	0	0	0	0	0
4	Apis mellifera	Piedmont	March	Semi-natural	PIES	North	Highly eusocial	1.774	Managed apiary	Multivoltine	Polylectic	1.0882	16.45	46	7.25286e+07	4451.88	0	0	0	2221.25	0	0	0
5	Andrena limata	Piedmont	March	Semi-natural	PIES	North	Solitary	1.271	Excavator	Bivoltine	Polylectic	1.0882	16.45	46	1.75037e+09	4247.89	0	0	0	0	0	0	0
6	Andrena simontornyella	Piedmont	March	Semi-natural	PIES	North	Solitary	0.11	Excavator	Bivoltine	Polylectic	1.0882	16.45	46	2.9838e+08	6788.6	0	0	0	0	0	0	0
7	Andrena trimmerana	Piedmont	March	Semi-natural	PIES	North	Solitary	1.167	Excavator	Bivoltine	Polylectic	1.0882	16.45	46	1.3919e+09	11934.7	0	0	0	748.564	0	0	0
8	Andrena dorsata	Piedmont	March	Semi-natural	PIES	North	Solitary	0.403	Excavator	Bivoltine	Polylectic	1.0882	16.45	46	4.75139e+07	0	0	0	0	1640.53	0	0	0
9	Apis mellifera	Piedmont	March	Semi-natural	PIES	North	Highly eusocial	1.774	Managed apiary	Multivoltine	Polylectic	1.0882	16.45	46	2.29065e+06	5774.71	0	0	0	1855.29	0	0	0
10	Andrena simontornyella	Piedmont	March	Semi-natural	PIES	North	Solitary	0.11	Excavator	Bivoltine	Polylectic	1.0882	16.45	46	3.21998e+10	14207.2	41306.3	0	0	0	0	0	0
11	Andrena dorsata	Piedmont	March	Semi-natural	PIES	North	Solitary	0.403	Excavator	Bivoltine	Polylectic	1.0882	16.45	46	1.12382e+10	0	0	0	0	748.946	0	0	0
12	Andrena dorsata	Piedmont	March	Semi-natural	PIES	North	Solitary	0.403	Excavator	Bivoltine	Polylectic	1.0882	16.45	46	2.25105e+09	7743.57	0	0	0	1723.42	0	0	0
13	Andrena vaga	Piedmont	March	Semi-natural	PIES	North	Solitary	1.183	Excavator	Univoltine	Oligolectic	1.0882	16.45	46	2.77337e+12	16704.5	0	0	0	0	0	0	0
14	Andrena flavipes	Piedmont	March	Semi-natural	PIES	North	Solitary	0.721	Excavator	Bivoltine	Polylectic	1.0882	16.45	46	2.1515e+09	5806.03	0	0	0	0	0	0	0
15	Andrena flavipes	Piedmont	March	Semi-natural	PIES	North	Solitary	0.721	Excavator	Bivoltine	Polylectic	1.0882	16.45	46	2.39372e+08	7615.23	0	0	0	674.403	0	0	0
16	Andrena trimmerana	Piedmont	March	Semi-natural	PIES	North	Solitary	1.167	Excavator	Bivoltine	Polylectic	1.0882	16.45	46	7.55215e+10	6631.08	0	0	0	529.13	0	0	0
17	Andrena simontornyella	Piedmont	March	Semi-natural	PIES	North	Solitary	0.11	Excavator	Bivoltine	Polylectic	1.0882	16.45	46	3.85934e+08	10776.7	0	0	0	716.943	0	0	0
18	Andrena flavipes	Piedmont	March	Semi-natural	PIES	North	Solitary	0.721	Excavator	Bivoltine	Polylectic	1.0882	16.45	46	3.16272e+07	2628.45	0	0	0	505.892	0	0	0
19	Andrena vaga	Piedmont	March	Semi-natural	PIES	North	Solitary	1.183	Excavator	Univoltine	Oligolectic	1.0882	16.45	46	6.10595e+08	9109.67	0	0	0	0	0	0	0
20	Andrena trimmerana	Piedmont	March	Semi-natural	PIES	North	Solitary	1.167	Excavator	Bivoltine	Polylectic	1.0882	16.45	46	3.28257e+10	7578.19	0	0	0	450.669	0	0	0
21	Andrena vaga	Piedmont	March	Semi-natural	PIES	North	Solitary	1.183	Excavator	Univoltine	Oligolectic	1.0882	16.45	46	2.36434e+08	8146.7	0	0	0	549.112	0	0	0
22	Apis mellifera	Piedmont	March	Semi-natural	PIES	North	Highly eusocial	1.774	Managed apiary	Multivoltine	Polylectic	1.0882	16.45	46	9.85805e+07	8981.84	0	0	0	911.222	0	0	0
23	Apis mellifera	Piedmont	March	Semi-natural	PIES	North	Highly eusocial	1.774	Managed apiary	Multivoltine	Polylectic	1.0882	16.45	46	1.44422e+07	5887.67	0	0	0	0	0	0	0
24	Andrena parviceps	Piedmont	March	Semi-natural	PIES	North	Solitary	0.722	Excavator	Bivoltine	Polylectic	1.0882	16.45	46	1.53076e+09	9257.19	0	0	0	807.371	0	0	0
25	Lasioglossum marginatum	Piedmont	March	Semi-natural	PIES	North	Primitively eusocial	0.194	Excavator	Univoltine	Polylectic	1.0882	16.45	46	2.70836e+07	1874.6	0	0	0	765.014	0	0	0
26	Andrena dorsata	Piedmont	March	Semi-natural	PIES	North	Solitary	0.403	Excavator	Bivoltine	Polylectic	1.0882	16.45	46	6.69067e+06	1449.35	0	0	0	641.111	0	0	0
27	Andrena flavipes	Piedmont	March	Semi-natural	PIES	North	Solitary	0.721	Excavator	Bivoltine	Polylectic	1.0882	16.45	46	1.32726e+07	191.066	0	0	0	3928.65	0	0	0
28	Andrena vaga	Piedmont	March	Semi-natural	PIES	North	Solitary	1.183	Excavator	Univoltine	Oligolectic	1.0882	16.45	46	6.56943e+06	2471.37	0	0	0	0	0	0	0
29	Andrena trimmerana	Piedmont	March	Semi-natural	PIES	North	Solitary	1.167	Excavator	Bivoltine	Polylectic	1.0882	16.45	46	1.83653e+10	6294.52	0	0	0	0	0	0	0
30	Andrena dorsata	Piedmont	March	Semi-natural	PIES	North	Solitary	0.403	Excavator	Bivoltine	Polylectic	1.0882	16.45	46	4.35429e+06	1864.5	0	0	0	0	0	0	0
31	Andrena simontornyella	Piedmont	March	Semi-natural	PIES	North	Solitary	0.11	Excavator	Bivoltine	Polylectic	1.0882	16.45	46	9.77821e+08	4101.05	0	0	0	0	0	0	0
32	Andrena trimmerana	Piedmont	March	Semi-natural	PIES	North	Solitary	1.167	Excavator	Bivoltine	Polylectic	1.0882	16.45	46	1.08907e+13	5499.34	0	0	0	1652.55	0	0	0
33	Andrena simontornyella	Piedmont	March	Semi-natural	PIES	North	Solitary	0.11	Excavator	Bivoltine	Polylectic	1.0882	16.45	46	4.25692e+07	2442.75	0	0	0	1896.72	0	0	0
34	Andrena dorsata	Piedmont	March	Semi-natural	PIES	North	Solitary	0.403	Excavator	Bivoltine	Polylectic	1.0882	16.45	46	3.19017e+06	0	0	0	0	0	0	0	0
35	Lasioglossum marginatum	Piedmont	March	Semi-natural	PIES	North	Primitively eusocial	0.194	Excavator	Univoltine	Polylectic	1.0882	16.45	46	1.26615e+07	5948.3	0	0	0	0	0	0	0
36	Osmia bicornis	Piedmont	March	Semi-natural	PIES	North	Solitary	1.72	Renter	Univoltine	Polylectic	1.0882	16.45	46	4.57495e+06	1984.91	0	0	0	0	0	0	0
37	Andrena vaga	Piedmont	March	Semi-natural	PIES	North	Solitary	1.183	Excavator	Univoltine	Oligolectic	1.0882	16.45	46	2.11382e+07	4867.96	0	0	0	0	0	0	0
38	Andrena trimmerana	Piedmont	March	Semi-natural	PIES	North	Solitary	1.167	Excavator	Bivoltine	Polylectic	1.0882	16.45	46	3.3276e+11	2793.17	0	0	0	0	0	0	0
39	Andrena flavipes	Piedmont	March	Semi-natural	PIES	North	Solitary	0.721	Excavator	Bivoltine	Polylectic	1.0882	16.45	46	1.0949e+07	2398.44	0	0	0	0	0	0	0
40	Andrena vaga	Piedmont	March	Semi-natural	PIES	North	Solitary	1.183	Excavator	Univoltine	Oligolectic	1.0882	16.45	46	8.70011e+06	2830.65	0	0	0	0	0	0	0
41	Andrena impunctata	Apulia	February	Intensive	PUAI	South	Solitary	0.101	Excavator	Univoltine	Polylectic	0.1422	11.24	83	6.55744e+06	2268.29	0	0	0	0	0	0	0
42	Andrena sp.	Apulia	February	Intensive	PUAI	South	Solitary	0.51	Excavator	Univoltine	Oligolectic	0.1422	11.24	83	6.29671e+09	0	0	0	0	0	0	0	0
43	Apis mellifera	Apulia	February	Intensive	PUAI	South	Highly eusocial	1.774	Managed apiary	Multivoltine	Polylectic	0.1422	11.24	83	2.17976e+13	3338.92	0	0	8232.3	0	0	0	0
44	Apis mellifera	Apulia	February	Intensive	PUAI	South	Highly eusocial	1.774	Managed apiary	Multivoltine	Polylectic	0.1422	11.24	83	1.61566e+08	3271.02	0	0	0	0	0	0	0
45	Apis mellifera	Apulia	February	Intensive	PUAI	South	Highly eusocial	1.774	Managed apiary	Multivoltine	Polylectic	0.1422	11.24	83	6.34975e+06	847.923	0	0	0	0	0	0	0
46	Apis mellifera	Apulia	February	Intensive	PUAI	South	Highly eusocial	1.774	Managed apiary	Multivoltine	Polylectic	0.1422	11.24	83	1.17691e+12	946.91	0	0	14623.7	0	0	0	0
47	Andrena sp.	Apulia	February	Intensive	PUAI	South	Solitary	0.51	Excavator	Univoltine	Oligolectic	0.1422	11.24	83	1.25255e+08	2491.5	0	0	0	1723.19	0	0	0
48	Apis mellifera	Apulia	February	Intensive	PUAI	South	Highly eusocial	1.774	Managed apiary	Multivoltine	Polylectic	0.1422	11.24	83	8.0532e+06	0	0	0	0	0	0	0	0
49	Andrena distinguenda	Apulia	February	Intensive	PUAI	South	Solitary	0.246	Excavator	Univoltine	Oligolectic	0.1422	11.24	83	0	11913.4	0	0	0	0	0	0	0
50	Andrena distinguenda	Apulia	February	Intensive	PUAI	South	Solitary	0.246	Excavator	Univoltine	Oligolectic	0.1422	11.24	83	0	2602.66	0	0	0	0	0	0	0
51	Andrena sp.	Apulia	February	Intensive	PUAI	South	Solitary	0.51	Excavator	Univoltine	Oligolectic	0.1422	11.24	83	7.22162e+08	2490.93	0	0	0	1755.1	0	0	0
52	Osmia latreillei	Apulia	February	Intensive	PUAI	South	Solitary	1.54	Renter	Univoltine	Oligolectic	0.1422	11.24	83	2.1785e+08	25392.8	6900.35	0	0	0	0	0	0
53	Andrena nigroaenea	Apulia	February	Intensive	PUAI	South	Solitary	1.444	Excavator	Univoltine	Polylectic	0.1422	11.24	83	5.958e+12	1912.09	0	0	0	251.703	0	0	0
54	Andrena distinguenda	Emilia-Romagna	March	Intensive	ERAI	Central	Solitary	0.246	Excavator	Univoltine	Oligolectic	0.8717	18.94	74.75	1.17547e+09	954.491	0	0	0	0	0	0	0
55	Andrena dorsata	Emilia-Romagna	March	Intensive	ERAI	Central	Solitary	0.403	Excavator	Bivoltine	Polylectic	0.8717	18.94	74.75	5.25872e+07	2901.79	0	0	0	0	0	0	0
56	Andrena flavipes	Emilia-Romagna	March	Intensive	ERAI	Central	Solitary	0.721	Excavator	Bivoltine	Polylectic	0.8717	18.94	74.75	3.78045e+06	5671.98	0	0	0	0	0	0	0
57	Halictus simplex	Emilia-Romagna	March	Intensive	ERAI	Central	Solitary	0.361	Excavator	Univoltine	Polylectic	0.8717	18.94	74.75	0	3924.24	0	0	0	816.374	0	0	0
58	Lasioglossum pauxillum	Emilia-Romagna	March	Intensive	ERAI	Central	Primitively eusocial	0.075	Excavator	Univoltine	Polylectic	0.8717	18.94	74.75	4.22716e+06	14976	0	0	0	0	0	0	0
59	Apis mellifera	Emilia-Romagna	March	Intensive	ERAI	Central	Highly eusocial	1.774	Managed apiary	Multivoltine	Polylectic	0.8717	18.94	74.75	2.4128e+06	0	0	0	0	0	0	0	0
60	Apis mellifera	Emilia-Romagna	March	Intensive	ERAI	Central	Highly eusocial	1.774	Managed apiary	Multivoltine	Polylectic	0.8717	18.94	74.75	0	0	0	0	0	0	0	0	0
61	Andrena flavipes	Emilia-Romagna	March	Intensive	ERAI	Central	Solitary	0.721	Excavator	Bivoltine	Polylectic	0.8717	18.94	74.75	5.83271e+06	2979.06	0	0	0	0	0	0	0
62	Habropoda tarsata	Campania	April	Semi-natural	CAES	South	Solitary	6.248	Excavator	Univoltine	Polylectic	0.2998	16.19	65.62	3.382e+06	6178.17	0	0	0	0	0	0	0
63	Andrena nigroaenea	Campania	April	Semi-natural	CAES	South	Solitary	1.444	Excavator	Univoltine	Polylectic	0.2998	16.19	65.62	2.91783e+08	2626.88	0	0	0	1178.35	0	0	0
64	Lasioglossum villosulum	Campania	April	Semi-natural	CAES	South	Solitary	0.126	Excavator	Univoltine	Polylectic	0.2998	16.19	65.62	7.33513e+06	6616.95	0	0	0	0	0	0	0
65	Eucera nigrescens	Campania	April	Semi-natural	CAES	South	Solitary	2.999	Excavator	Univoltine	Oligolectic	0.2998	16.19	65.62	0	1256.48	0	0	0	0	0	0	0
66	Lasioglossum villosulum	Campania	April	Semi-natural	CAES	South	Solitary	0.126	Excavator	Univoltine	Polylectic	0.2998	16.19	65.62	1.01528e+07	4035.69	0	0	0	0	0	0	0
67	Lasioglossum marginatum	Campania	April	Semi-natural	CAES	South	Primitively eusocial	0.194	Excavator	Univoltine	Polylectic	0.2998	16.19	65.62	3.05722e+09	2322.13	0	0	0	576.063	0	0	0
68	Anthophora plumipes	Campania	April	Semi-natural	CAES	South	Solitary	5.143	Excavator	Univoltine	Polylectic	0.2998	16.19	65.62	5.29371e+06	386.638	0	0	0	795.957	0	0	0
69	Anthophora plumipes	Campania	April	Semi-natural	CAES	South	Solitary	5.143	Excavator	Univoltine	Polylectic	0.2998	16.19	65.62	1.78167e+06	0	0	0	0	0	0	0	0
70	Anthophora plumipes	Campania	April	Semi-natural	CAES	South	Solitary	5.143	Excavator	Univoltine	Polylectic	0.2998	16.19	65.62	85246.5	0	0	0	0	0	0	0	0
71	Anthophora plumipes	Campania	April	Semi-natural	CAES	South	Solitary	5.143	Excavator	Univoltine	Polylectic	0.2998	16.19	65.62	0	2996.96	0	0	0	0	0	0	0
72	Anthophora plumipes	Campania	April	Semi-natural	CAES	South	Solitary	5.143	Excavator	Univoltine	Polylectic	0.2998	16.19	65.62	0	922.959	0	0	0	0	0	0	0
73	Anthophora plumipes	Campania	April	Semi-natural	CAES	South	Solitary	5.143	Excavator	Univoltine	Polylectic	0.2998	16.19	65.62	1.46614e+06	5806.94	0	0	0	0	0	0	0
74	Anthophora plumipes	Campania	April	Semi-natural	CAES	South	Solitary	5.143	Excavator	Univoltine	Polylectic	0.2998	16.19	65.62	1.07651e+07	0	0	0	0	0	0	0	0
75	Apis mellifera	Campania	April	Semi-natural	CAES	South	Highly eusocial	1.774	Managed apiary	Multivoltine	Polylectic	0.2998	16.19	65.62	3.14939e+06	0	0	0	0	4948.65	0	0	0
76	Apis mellifera	Campania	April	Semi-natural	CAES	South	Highly eusocial	1.774	Managed apiary	Multivoltine	Polylectic	0.2998	16.19	65.62	0	1256.34	0	0	0	0	0	0	0
77	Bombus ruderatus	Campania	April	Semi-natural	CAES	South	Primitively eusocial	4.365	Renter	Univoltine	Polylectic	0.2998	16.19	65.62	0	469.374	0	0	0	0	0	0	0
78	Andrena gravida	Campania	April	Semi-natural	CAES	South	Solitary	0.943	Excavator	Univoltine	Polylectic	0.2998	16.19	65.62	9.71748e+09	5727.78	0	0	0	0	0	0	0
79	Andrena gravida	Campania	April	Semi-natural	CAES	South	Solitary	0.943	Excavator	Univoltine	Polylectic	0.2998	16.19	65.62	2.09515e+08	2449.03	0	0	0	0	0	0	0
80	Andrena nigroolivacea	Campania	April	Semi-natural	CAES	South	Solitary	0.941	Excavator	Univoltine	Oligolectic	0.2998	16.19	65.62	7.05138e+10	2334.47	0	0	0	0	0	0	0
81	Andrena nigroolivacea	Campania	April	Semi-natural	CAES	South	Solitary	0.941	Excavator	Univoltine	Oligolectic	0.2998	16.19	65.62	1.05694e+11	4753.84	0	0	0	368.729	0	0	0
82	Andrena nigroolivacea	Campania	April	Semi-natural	CAES	South	Solitary	0.941	Excavator	Univoltine	Oligolectic	0.2998	16.19	65.62	6.94327e+08	3695.45	0	0	0	0	0	0	0
83	Andrena livens	Campania	April	Semi-natural	CAES	South	Solitary	0.664	Excavator	Univoltine	Oligolectic	0.2998	16.19	65.62	5.62103e+11	3003.58	0	0	0	0	0	0	0
84	Lasioglossum malachurum	Campania	April	Semi-natural	CAES	South	Primitively eusocial	0.211	Excavator	Univoltine	Polylectic	0.2998	16.19	65.62	4.19987e+06	865.963	0	0	0	0	0	0	0
85	Lasioglossum interruptum	Campania	April	Semi-natural	CAES	South	Primitively eusocial	0.161	Excavator	Univoltine	Polylectic	0.2998	16.19	65.62	9.27033e+09	4582.79	0	0	0	0	0	0	0
86	Lasioglossum marginatum	Campania	April	Semi-natural	CAES	South	Primitively eusocial	0.194	Excavator	Univoltine	Polylectic	0.2998	16.19	65.62	3.63703e+06	0	0	0	0	0	0	0	0
87	Andrena nigroolivacea	Campania	April	Semi-natural	CAES	South	Solitary	0.941	Excavator	Univoltine	Oligolectic	0.2998	16.19	65.62	1.0415e+10	1648.52	0	0	0	0	0	0	0
88	Andrena livens	Campania	April	Semi-natural	CAES	South	Solitary	0.664	Excavator	Univoltine	Oligolectic	0.2998	16.19	65.62	6.73507e+11	753.961	0	0	0	135.304	0	0	0
89	Andrena livens	Campania	April	Semi-natural	CAES	South	Solitary	0.664	Excavator	Univoltine	Oligolectic	0.2998	16.19	65.62	2.82159e+09	1451.07	0	0	0	0	0	0	0
90	Andrena nigroolivacea	Campania	April	Semi-natural	CAES	South	Solitary	0.941	Excavator	Univoltine	Oligolectic	0.2998	16.19	65.62	5.92026e+12	1146.56	0	0	0	0	0	0	0
91	Andrena minutula	Campania	April	Semi-natural	CAES	South	Solitary	0.132	Excavator	Bivoltine	Polylectic	0.2998	16.19	65.62	1.12746e+13	2094.61	0	0	0	4341.17	0	0	0
92	Andrena flavipes	Campania	April	Semi-natural	CAES	South	Solitary	0.721	Excavator	Bivoltine	Polylectic	0.2998	16.19	65.62	9.02885e+06	3987.34	0	0	0	19711.1	0	0	0
93	Ceratina cucurbitina	Campania	April	Semi-natural	CAES	South	Solitary	0.134	Excavator	Univoltine	Polylectic	0.2998	16.19	65.62	5.46745e+07	1994.73	0	0	0	0	0	0	0
94	Ceratina cucurbitina	Campania	April	Semi-natural	CAES	South	Solitary	0.134	Excavator	Univoltine	Polylectic	0.2998	16.19	65.62	3.56358e+07	429.049	0	0	0	975.452	0	0	0
95	Ceratina cucurbitina	Campania	April	Semi-natural	CAES	South	Solitary	0.134	Excavator	Univoltine	Polylectic	0.2998	16.19	65.62	2.0282e+06	15655.1	0	0	0	444.482	0	0	0
96	Andrena minutula	Campania	April	Semi-natural	CAES	South	Solitary	0.132	Excavator	Bivoltine	Polylectic	0.2998	16.19	65.62	4.14734e+08	2125.35	0	0	0	0	0	0	0
97	Lasioglossum malachurum	Campania	April	Semi-natural	CAES	South	Primitively eusocial	0.211	Excavator	Univoltine	Polylectic	0.2998	16.19	65.62	0	2981.93	0	0	0	161.282	0	0	0
98	Lasioglossum villosulum	Campania	April	Semi-natural	CAES	South	Solitary	0.126	Excavator	Univoltine	Polylectic	0.2998	16.19	65.62	1.92888e+06	2739.86	0	0	0	0	0	0	0
99	Bombus pascuorum	Campania	April	Semi-natural	CAES	South	Primitively eusocial	3.602	Carder	Univoltine	Polylectic	0.2998	16.19	65.62	0	0	0	0	0	0	0	0	0
100	Lasioglossum laticeps	Campania	April	Semi-natural	CAES	South	Primitively eusocial	0.16	Excavator	Univoltine	Polylectic	0.2998	16.19	65.62	6.70441e+08	7027.93	0	0	0	0	0	0	0
101	Bombus pratorum	Emilia-Romagna	April	Semi-natural	ERES	Central	Primitively eusocial	2.853	Renter	Bivoltine	Polylectic	0.9896	16.19	66.31	716739	0	0	0	0	208.07	0	0	0
102	Xylocopa iris	Emilia-Romagna	April	Semi-natural	ERES	Central	Solitary	6.015	Renter	Univoltine	Polylectic	0.9896	16.19	66.31	1.12119e+06	4741.74	0	0	0	0	0	0	0
103	Bombus lapidarius	Emilia-Romagna	April	Semi-natural	ERES	Central	Primitively eusocial	3.82	Renter	Univoltine	Polylectic	0.9896	16.19	66.31	0	0	0	0	7611.43	0	0	0	0
104	Anthophora dispar	Emilia-Romagna	April	Semi-natural	ERES	Central	Solitary	6.072	Excavator	Univoltine	Polylectic	0.9896	16.19	66.31	4.63166e+09	10275.4	0	0	0	0	0	0	0
105	Habropoda tarsata	Emilia-Romagna	April	Semi-natural	ERES	Central	Solitary	6.248	Excavator	Univoltine	Polylectic	0.9896	16.19	66.31	0	3676.4	0	0	0	0	0	0	0
106	Bombus lapidarius	Emilia-Romagna	April	Semi-natural	ERES	Central	Primitively eusocial	3.82	Renter	Univoltine	Polylectic	0.9896	16.19	66.31	0	2637.08	0	0	19213.8	375.402	0	0	0
107	Apis mellifera	Emilia-Romagna	April	Semi-natural	ERES	Central	Highly eusocial	1.774	Managed apiary	Multivoltine	Polylectic	0.9896	16.19	66.31	1.92385e+06	0	0	0	0	0	0	0	0
108	Apis mellifera	Emilia-Romagna	April	Semi-natural	ERES	Central	Highly eusocial	1.774	Managed apiary	Multivoltine	Polylectic	0.9896	16.19	66.31	2.19672e+06	2187	16523.1	0	0	0	0	0	0
109	Anthophora plumipes	Emilia-Romagna	April	Semi-natural	ERES	Central	Solitary	5.143	Excavator	Univoltine	Polylectic	0.9896	16.19	66.31	3.98335e+06	0	0	0	0	0	0	0	0
110	Anthophora plumipes	Emilia-Romagna	April	Semi-natural	ERES	Central	Solitary	5.143	Excavator	Univoltine	Polylectic	0.9896	16.19	66.31	5.22899e+06	4589.44	0	0	0	0	0	0	0
111	Apis mellifera	Emilia-Romagna	April	Semi-natural	ERES	Central	Highly eusocial	1.774	Managed apiary	Multivoltine	Polylectic	0.9896	16.19	66.31	1.83643e+06	403.85	0	0	0	0	0	0	0
112	Apis mellifera	Emilia-Romagna	April	Semi-natural	ERES	Central	Highly eusocial	1.774	Managed apiary	Multivoltine	Polylectic	0.9896	16.19	66.31	2.29649e+06	2081.88	0	0	0	0	0	0	0
113	Apis mellifera	Emilia-Romagna	April	Semi-natural	ERES	Central	Highly eusocial	1.774	Managed apiary	Multivoltine	Polylectic	0.9896	16.19	66.31	0	2215.18	0	0	0	0	0	0	0
114	Anthophora plumipes	Emilia-Romagna	April	Semi-natural	ERES	Central	Solitary	5.143	Excavator	Univoltine	Polylectic	0.9896	16.19	66.31	0	1069.43	0	0	0	0	0	0	0
115	Eucera nigrescens	Emilia-Romagna	April	Semi-natural	ERES	Central	Solitary	2.999	Excavator	Univoltine	Oligolectic	0.9896	16.19	66.31	1.51742e+06	1048.99	0	0	0	0	0	0	0
116	Eucera nigrescens	Emilia-Romagna	April	Semi-natural	ERES	Central	Solitary	2.999	Excavator	Univoltine	Oligolectic	0.9896	16.19	66.31	0	0	0	0	0	0	0	0	0
117	Eucera nigrescens	Emilia-Romagna	April	Semi-natural	ERES	Central	Solitary	2.999	Excavator	Univoltine	Oligolectic	0.9896	16.19	66.31	1.75416e+06	1780.67	0	0	0	0	0	0	0
118	Eucera nigrescens	Emilia-Romagna	April	Semi-natural	ERES	Central	Solitary	2.999	Excavator	Univoltine	Oligolectic	0.9896	16.19	66.31	0	2056.5	0	0	0	0	0	0	0
119	Eucera nigrescens	Emilia-Romagna	April	Semi-natural	ERES	Central	Solitary	2.999	Excavator	Univoltine	Oligolectic	0.9896	16.19	66.31	1.52132e+06	0	0	0	9340.44	0	0	0	0
120	Eucera nigrescens	Emilia-Romagna	April	Semi-natural	ERES	Central	Solitary	2.999	Excavator	Univoltine	Oligolectic	0.9896	16.19	66.31	1.69916e+06	1791.89	0	0	0	0	0	0	0
121	Eucera nigrescens	Emilia-Romagna	April	Semi-natural	ERES	Central	Solitary	2.999	Excavator	Univoltine	Oligolectic	0.9896	16.19	66.31	1.28284e+06	1321.26	0	0	0	0	0	0	0
122	Anthophora crinipes	Emilia-Romagna	April	Semi-natural	ERES	Central	Solitary	3.314	Excavator	Univoltine	Polylectic	0.9896	16.19	66.31	2.12921e+10	4701.81	0	0	0	159.849	0	0	0
123	Nomada sexfasciata	Emilia-Romagna	April	Semi-natural	ERES	Central	Cleptoparasite	0.701	Cuckoo	Univoltine	No Lectic	0.9896	16.19	66.31	2.3211e+10	9548.29	0	0	0	0	0	0	0
124	Nomada flava	Emilia-Romagna	April	Semi-natural	ERES	Central	Cleptoparasite	0.348	Cuckoo	Univoltine	No Lectic	0.9896	16.19	66.31	4.05576e+11	2301.25	0	0	0	331.842	0	0	0
125	Andrena nigroolivacea	Emilia-Romagna	April	Semi-natural	ERES	Central	Solitary	0.941	Excavator	Univoltine	Oligolectic	0.9896	16.19	66.31	8.63339e+07	1931.43	0	0	0	0	0	0	0
126	Andrena livens	Emilia-Romagna	April	Semi-natural	ERES	Central	Solitary	0.664	Excavator	Univoltine	Oligolectic	0.9896	16.19	66.31	5.02493e+12	2171.68	0	0	0	0	0	0	0
127	Andrena nigroolivacea	Emilia-Romagna	April	Semi-natural	ERES	Central	Solitary	0.941	Excavator	Univoltine	Oligolectic	0.9896	16.19	66.31	3.04072e+11	994.631	0	0	0	322.953	0	0	0
128	Andrena nigroolivacea	Emilia-Romagna	April	Semi-natural	ERES	Central	Solitary	0.941	Excavator	Univoltine	Oligolectic	0.9896	16.19	66.31	2.46041e+06	1380.68	0	0	0	0	0	0	0
129	Andrena livens	Emilia-Romagna	April	Semi-natural	ERES	Central	Solitary	0.664	Excavator	Univoltine	Oligolectic	0.9896	16.19	66.31	3.54942e+11	1764.74	0	0	0	0	0	0	0
130	Andrena dorsata	Emilia-Romagna	April	Semi-natural	ERES	Central	Solitary	0.403	Excavator	Bivoltine	Polylectic	0.9896	16.19	66.31	3.30282e+06	2434.53	0	0	0	275.263	0	0	0
131	Lasioglossum marginatum	Emilia-Romagna	April	Semi-natural	ERES	Central	Primitively eusocial	0.194	Excavator	Univoltine	Polylectic	0.9896	16.19	66.31	0	1159.56	0	0	0	360.131	0	0	0
132	Andrena nigroolivacea	Emilia-Romagna	April	Semi-natural	ERES	Central	Solitary	0.941	Excavator	Univoltine	Oligolectic	0.9896	16.19	66.31	1.37164e+09	261.589	0	0	0	0	0	0	0
133	Lasioglossum marginatum	Emilia-Romagna	April	Semi-natural	ERES	Central	Primitively eusocial	0.194	Excavator	Univoltine	Polylectic	0.9896	16.19	66.31	2.82662e+06	2371.46	0	0	0	0	0	0	0
134	Eucera nigrescens	Emilia-Romagna	April	Semi-natural	ERES	Central	Solitary	2.999	Excavator	Univoltine	Oligolectic	0.9896	16.19	66.31	2.63397e+07	1706.74	8408.48	0	0	0	0	0	0
135	Lasioglossum marginatum	Emilia-Romagna	April	Semi-natural	ERES	Central	Primitively eusocial	0.194	Excavator	Univoltine	Polylectic	0.9896	16.19	66.31	2.00288e+06	7828.22	0	0	0	304.098	0	0	0
136	Lasioglossum marginatum	Emilia-Romagna	April	Semi-natural	ERES	Central	Primitively eusocial	0.194	Excavator	Univoltine	Polylectic	0.9896	16.19	66.31	0	3241.97	0	0	0	0	0	0	0
137	Lasioglossum marginatum	Emilia-Romagna	April	Semi-natural	ERES	Central	Primitively eusocial	0.194	Excavator	Univoltine	Polylectic	0.9896	16.19	66.31	6.95576e+08	743.174	0	0	0	0	0	0	0
138	Andrena nigroolivacea	Emilia-Romagna	April	Semi-natural	ERES	Central	Solitary	0.941	Excavator	Univoltine	Oligolectic	0.9896	16.19	66.31	4.08974e+12	1055.04	0	0	0	0	0	0	0
139	Andrena nigroolivacea	Emilia-Romagna	April	Semi-natural	ERES	Central	Solitary	0.941	Excavator	Univoltine	Oligolectic	0.9896	16.19	66.31	1.06528e+09	1149.85	0	0	0	0	0	0	0
140	Lasioglossum marginatum	Emilia-Romagna	April	Semi-natural	ERES	Central	Primitively eusocial	0.194	Excavator	Univoltine	Polylectic	0.9896	16.19	66.31	1.91712e+06	3116.1	0	0	0	0	0	0	0
141	Andrena nigroolivacea	Emilia-Romagna	April	Semi-natural	ERES	Central	Solitary	0.941	Excavator	Univoltine	Oligolectic	0.9896	16.19	66.31	1.51577e+08	8477.67	0	0	0	0	0	0	0
142	Andrena nigroolivacea	Emilia-Romagna	April	Semi-natural	ERES	Central	Solitary	0.941	Excavator	Univoltine	Oligolectic	0.9896	16.19	66.31	0	1110.09	0	0	0	0	0	0	0
143	Andrena humilis	Emilia-Romagna	April	Semi-natural	ERES	Central	Solitary	0.668	Excavator	Univoltine	Oligolectic	0.9896	16.19	66.31	3.53763e+06	1659.59	0	0	0	376.383	0	0	0
144	Andrena livens	Emilia-Romagna	April	Semi-natural	ERES	Central	Solitary	0.664	Excavator	Univoltine	Oligolectic	0.9896	16.19	66.31	1.93146e+09	2872.36	0	0	0	83005.5	0	0	0
145	Eucera nigrescens	Emilia-Romagna	April	Semi-natural	ERES	Central	Solitary	2.999	Excavator	Univoltine	Oligolectic	0.9896	16.19	66.31	2.38592e+07	10505.3	0	0	0	576.089	0	0	0
146	Ceratina cucurbitina	Emilia-Romagna	April	Semi-natural	ERES	Central	Solitary	0.134	Excavator	Univoltine	Polylectic	0.9896	16.19	66.31	8.00508e+06	4160.59	0	0	0	0	0	0	0
147	Lasioglossum marginatum	Emilia-Romagna	April	Semi-natural	ERES	Central	Primitively eusocial	0.194	Excavator	Univoltine	Polylectic	0.9896	16.19	66.31	1.62725e+06	2888.59	0	0	0	0	0	0	0
148	Andrena humilis	Emilia-Romagna	April	Semi-natural	ERES	Central	Solitary	0.668	Excavator	Univoltine	Oligolectic	0.9896	16.19	66.31	3.10634e+06	0	0	0	0	6231.93	0	0	0
149	Lasioglossum marginatum	Emilia-Romagna	April	Semi-natural	ERES	Central	Primitively eusocial	0.194	Excavator	Univoltine	Polylectic	0.9896	16.19	66.31	0	0	0	0	0	742.438	0	0	0
150	Andrena distinguenda	Emilia-Romagna	April	Semi-natural	ERES	Central	Solitary	0.246	Excavator	Univoltine	Oligolectic	0.9896	16.19	66.31	1.3928e+06	1528.69	7043.84	0	0	0	0	0	0
151	Andrena minutula	Emilia-Romagna	April	Semi-natural	ERES	Central	Solitary	0.132	Excavator	Bivoltine	Polylectic	0.9896	16.19	66.31	2.08401e+10	4068.75	0	0	0	263.217	0	0	0
152	Lasioglossum marginatum	Emilia-Romagna	April	Semi-natural	ERES	Central	Primitively eusocial	0.194	Excavator	Univoltine	Polylectic	0.9896	16.19	66.31	1.36929e+09	8435.13	0	0	0	0	0	0	0
153	Chelostoma florisomne	Emilia-Romagna	April	Semi-natural	ERES	Central	Solitary	0.223	Renter	Univoltine	Oligolectic	0.9896	16.19	66.31	3.13212e+12	1519.99	0	0	0	0	0	0	0
154	Lasioglossum marginatum	Emilia-Romagna	April	Semi-natural	ERES	Central	Primitively eusocial	0.194	Excavator	Univoltine	Polylectic	0.9896	16.19	66.31	9.4386e+06	3142.4	12310.7	0	0	439.194	0	0	0
155	Lasioglossum marginatum	Emilia-Romagna	April	Semi-natural	ERES	Central	Primitively eusocial	0.194	Excavator	Univoltine	Polylectic	0.9896	16.19	66.31	0	0	0	0	0	669.431	0	0	0
156	Andrena nigroolivacea	Emilia-Romagna	April	Semi-natural	ERES	Central	Solitary	0.941	Excavator	Univoltine	Oligolectic	0.9896	16.19	66.31	8.25102e+08	851.373	0	0	0	0	0	0	0
157	Lasioglossum marginatum	Emilia-Romagna	April	Semi-natural	ERES	Central	Primitively eusocial	0.194	Excavator	Univoltine	Polylectic	0.9896	16.19	66.31	0	1192.95	0	0	0	0	0	0	0
158	Chelostoma florisomne	Emilia-Romagna	April	Semi-natural	ERES	Central	Solitary	0.223	Renter	Univoltine	Oligolectic	0.9896	16.19	66.31	9.54756e+09	1843.75	0	0	0	0	0	0	0
159	Andrena minutula	Emilia-Romagna	April	Semi-natural	ERES	Central	Solitary	0.132	Excavator	Bivoltine	Polylectic	0.9896	16.19	66.31	1.68883e+10	2081.45	10334.7	0	0	0	0	0	0
160	Lasioglossum marginatum	Emilia-Romagna	April	Semi-natural	ERES	Central	Primitively eusocial	0.194	Excavator	Univoltine	Polylectic	0.9896	16.19	66.31	1.35999e+06	0	0	0	0	0	0	0	0
161	Andrena minutula	Emilia-Romagna	April	Semi-natural	ERES	Central	Solitary	0.132	Excavator	Bivoltine	Polylectic	0.9896	16.19	66.31	1.50534e+07	3673.39	0	0	0	0	0	0	0
162	Andrena humilis	Emilia-Romagna	April	Semi-natural	ERES	Central	Solitary	0.668	Excavator	Univoltine	Oligolectic	0.9896	16.19	66.31	1.38892e+06	2616.08	0	0	0	0	0	0	0
163	Lasioglossum marginatum	Emilia-Romagna	April	Semi-natural	ERES	Central	Primitively eusocial	0.194	Excavator	Univoltine	Polylectic	0.9896	16.19	66.31	1.80316e+08	1347.43	0	0	0	1838.49	0	0	0
164	Lasioglossum marginatum	Emilia-Romagna	April	Semi-natural	ERES	Central	Primitively eusocial	0.194	Excavator	Univoltine	Polylectic	0.9896	16.19	66.31	3.21859e+06	312.292	0	0	0	1035.89	0	0	0
165	Andrena sp.	Emilia-Romagna	April	Semi-natural	ERES	Central	Solitary	0.51	Excavator	Univoltine	Oligolectic	0.9896	16.19	66.31	6.14813e+09	362.434	0	0	0	0	0	0	0
166	Bombus terrestris	Campania	April	Intensive	CAAI	South	Primitively eusocial	5.855	Renter	Bivoltine	Polylectic	0.2998	15.73	61.56	2.25043e+06	1022.42	0	0	0	0	0	0	0
167	Xylocopa violacea	Campania	April	Intensive	CAAI	South	Solitary	24.146	Excavator	Univoltine	Polylectic	0.2998	15.73	61.56	2.62883e+07	568.015	0	0	0	0	0	0	0
168	Anthophora plumipes	Campania	April	Intensive	CAAI	South	Solitary	5.143	Excavator	Univoltine	Polylectic	0.2998	15.73	61.56	4.27197e+06	0	0	0	0	0	0	0	0
169	Osmia bicornis	Campania	April	Intensive	CAAI	South	Solitary	1.72	Renter	Univoltine	Polylectic	0.2998	15.73	61.56	1.95883e+07	4735.39	0	0	0	0	0	0	0
170	Megachile parietina	Campania	April	Intensive	CAAI	South	Solitary	5.306	Mason	Univoltine	Polylectic	0.2998	15.73	61.56	9.84142e+08	7789.88	0	0	0	0	0	0	0
171	Anthophora dispar	Campania	April	Intensive	CAAI	South	Solitary	6.072	Excavator	Univoltine	Polylectic	0.2998	15.73	61.56	1.23943e+13	4066.31	0	0	0	395.122	0	0	0
172	Anthophora dispar	Campania	April	Intensive	CAAI	South	Solitary	6.072	Excavator	Univoltine	Polylectic	0.2998	15.73	61.56	2.13904e+12	6290.43	0	0	0	0	0	0	0
173	Anthophora dispar	Campania	April	Intensive	CAAI	South	Solitary	6.072	Excavator	Univoltine	Polylectic	0.2998	15.73	61.56	1.07961e+09	0	0	0	0	0	0	0	0
174	Anthophora dispar	Campania	April	Intensive	CAAI	South	Solitary	6.072	Excavator	Univoltine	Polylectic	0.2998	15.73	61.56	2.33306e+12	4248.02	0	0	0	0	0	0	0
175	Anthophora dispar	Campania	April	Intensive	CAAI	South	Solitary	6.072	Excavator	Univoltine	Polylectic	0.2998	15.73	61.56	5.50924e+09	6797.76	0	0	0	197.723	0	716.427	0
176	Anthophora dispar	Campania	April	Intensive	CAAI	South	Solitary	6.072	Excavator	Univoltine	Polylectic	0.2998	15.73	61.56	8.0845e+09	4761.67	0	0	0	893.383	0	0	0
177	Anthophora dispar	Campania	April	Intensive	CAAI	South	Solitary	6.072	Excavator	Univoltine	Polylectic	0.2998	15.73	61.56	133915329940	5037.09	0	0	0	799.956	0	0	0
178	Anthophora plumipes	Campania	April	Intensive	CAAI	South	Solitary	5.143	Excavator	Univoltine	Polylectic	0.2998	15.73	61.56	3.4613e+06	708.799	0	0	0	929.773	0	0	0
179	Anthophora dispar	Campania	April	Intensive	CAAI	South	Solitary	6.072	Excavator	Univoltine	Polylectic	0.2998	15.73	61.56	5.91173e+08	206.62	0	0	0	0	0	0	0
180	Anthophora dispar	Campania	April	Intensive	CAAI	South	Solitary	6.072	Excavator	Univoltine	Polylectic	0.2998	15.73	61.56	3.15811e+12	2494.66	0	0	0	0	0	0	0
181	Bombus terrestris	Campania	April	Intensive	CAAI	South	Primitively eusocial	5.855	Renter	Bivoltine	Polylectic	0.2998	15.73	61.56	967707	0	0	0	0	456.388	0	0	0
182	Anthophora dispar	Campania	April	Intensive	CAAI	South	Solitary	6.072	Excavator	Univoltine	Polylectic	0.2998	15.73	61.56	5.92216e+06	1596.09	0	0	0	0	0	0	0
183	Anthophora dispar	Campania	April	Intensive	CAAI	South	Solitary	6.072	Excavator	Univoltine	Polylectic	0.2998	15.73	61.56	1.17376e+07	4787.72	0	0	0	0	0	0	0
184	Anthophora dispar	Campania	April	Intensive	CAAI	South	Solitary	6.072	Excavator	Univoltine	Polylectic	0.2998	15.73	61.56	1.5635e+06	0	0	0	5917.22	2562.2	0	0	0
185	Anthophora plumipes	Campania	April	Intensive	CAAI	South	Solitary	5.143	Excavator	Univoltine	Polylectic	0.2998	15.73	61.56	1.24251e+07	0	0	0	0	595.902	0	0	0
186	Anthophora dispar	Campania	April	Intensive	CAAI	South	Solitary	6.072	Excavator	Univoltine	Polylectic	0.2998	15.73	61.56	1.18929e+07	2668	0	0	0	0	0	0	0
187	Anthophora dispar	Campania	April	Intensive	CAAI	South	Solitary	6.072	Excavator	Univoltine	Polylectic	0.2998	15.73	61.56	1.69768e+07	3913.61	0	0	0	253.764	0	0	0
188	Anthophora dispar	Campania	April	Intensive	CAAI	South	Solitary	6.072	Excavator	Univoltine	Polylectic	0.2998	15.73	61.56	9.22667e+07	0	0	0	0	0	0	0	0
189	Anthophora dispar	Campania	April	Intensive	CAAI	South	Solitary	6.072	Excavator	Univoltine	Polylectic	0.2998	15.73	61.56	2.95553e+08	779.439	0	0	0	1247.22	0	0	0
190	Anthophora dispar	Campania	April	Intensive	CAAI	South	Solitary	6.072	Excavator	Univoltine	Polylectic	0.2998	15.73	61.56	2.38992e+06	558.233	0	0	0	0	0	0	0
191	Anthophora dispar	Campania	April	Intensive	CAAI	South	Solitary	6.072	Excavator	Univoltine	Polylectic	0.2998	15.73	61.56	1.11706e+07	936.903	0	0	0	541.747	0	0	0
192	Anthophora dispar	Campania	April	Intensive	CAAI	South	Solitary	6.072	Excavator	Univoltine	Polylectic	0.2998	15.73	61.56	8.6563e+06	862.252	0	0	0	0	0	0	0
193	Apis mellifera	Campania	April	Intensive	CAAI	South	Highly eusocial	1.774	Managed apiary	Multivoltine	Polylectic	0.2998	15.73	61.56	2.20442e+07	0	0	0	0	0	0	0	0
194	Apis mellifera	Campania	April	Intensive	CAAI	South	Highly eusocial	1.774	Managed apiary	Multivoltine	Polylectic	0.2998	15.73	61.56	8.57935e+07	0	0	0	0	0	0	0	0
195	Osmia bicornis	Campania	April	Intensive	CAAI	South	Solitary	1.72	Renter	Univoltine	Polylectic	0.2998	15.73	61.56	0	0	0	0	0	0	0	0	0
196	Osmia bicornis	Campania	April	Intensive	CAAI	South	Solitary	1.72	Renter	Univoltine	Polylectic	0.2998	15.73	61.56	4.52226e+06	0	0	0	0	0	0	0	0
197	Osmia bicornis	Campania	April	Intensive	CAAI	South	Solitary	1.72	Renter	Univoltine	Polylectic	0.2998	15.73	61.56	1.7091e+06	0	0	0	0	0	0	0	0
198	Osmia bicornis	Campania	April	Intensive	CAAI	South	Solitary	1.72	Renter	Univoltine	Polylectic	0.2998	15.73	61.56	0	0	0	0	0	0	0	0	0
199	Osmia bicornis	Campania	April	Intensive	CAAI	South	Solitary	1.72	Renter	Univoltine	Polylectic	0.2998	15.73	61.56	1.27628e+06	0	0	0	0	0	0	0	0
200	Osmia bicornis	Campania	April	Intensive	CAAI	South	Solitary	1.72	Renter	Univoltine	Polylectic	0.2998	15.73	61.56	1.49406e+06	0	0	0	0	153.154	0	0	0
201	Osmia bicornis	Campania	April	Intensive	CAAI	South	Solitary	1.72	Renter	Univoltine	Polylectic	0.2998	15.73	61.56	691171	0	0	0	0	0	0	0	0
202	Osmia bicornis	Campania	April	Intensive	CAAI	South	Solitary	1.72	Renter	Univoltine	Polylectic	0.2998	15.73	61.56	892497	0	0	0	0	0	0	0	0
203	Osmia bicornis	Campania	April	Intensive	CAAI	South	Solitary	1.72	Renter	Univoltine	Polylectic	0.2998	15.73	61.56	0	0	0	0	0	0	0	0	0
204	Osmia bicornis	Campania	April	Intensive	CAAI	South	Solitary	1.72	Renter	Univoltine	Polylectic	0.2998	15.73	61.56	1.33806e+06	0	0	0	0	0	0	0	0
205	Osmia bicornis	Campania	April	Intensive	CAAI	South	Solitary	1.72	Renter	Univoltine	Polylectic	0.2998	15.73	61.56	0	0	0	0	0	0	0	0	0
206	Osmia bicornis	Campania	April	Intensive	CAAI	South	Solitary	1.72	Renter	Univoltine	Polylectic	0.2998	15.73	61.56	0	0	0	0	0	0	0	0	0
207	Osmia bicornis	Campania	April	Intensive	CAAI	South	Solitary	1.72	Renter	Univoltine	Polylectic	0.2998	15.73	61.56	733413	2156.84	0	0	0	0	0	0	0
208	Osmia bicornis	Campania	April	Intensive	CAAI	South	Solitary	1.72	Renter	Univoltine	Polylectic	0.2998	15.73	61.56	798260	0	0	0	0	0	0	0	0
209	Apis mellifera	Campania	April	Intensive	CAAI	South	Highly eusocial	1.774	Managed apiary	Multivoltine	Polylectic	0.2998	15.73	61.56	0	0	0	0	0	0	0	0	0
210	Apis mellifera	Campania	April	Intensive	CAAI	South	Highly eusocial	1.774	Managed apiary	Multivoltine	Polylectic	0.2998	15.73	61.56	2.73754e+11	0	0	0	0	0	0	0	0
211	Apis mellifera	Campania	April	Intensive	CAAI	South	Highly eusocial	1.774	Managed apiary	Multivoltine	Polylectic	0.2998	15.73	61.56	4.6138e+11	0	0	0	0	321.984	0	0	0
212	Osmia bicornis	Campania	April	Intensive	CAAI	South	Solitary	1.72	Renter	Univoltine	Polylectic	0.2998	15.73	61.56	493371	0	0	0	0	0	0	0	0
213	Osmia bicornis	Campania	April	Intensive	CAAI	South	Solitary	1.72	Renter	Univoltine	Polylectic	0.2998	15.73	61.56	0	0	0	0	0	0	0	67494.3	0
214	Osmia caerulescens	Campania	April	Intensive	CAAI	South	Solitary	0.663	Renter	Univoltine	Polylectic	0.2998	15.73	61.56	2.06147e+12	0	0	0	0	0	0	0	0
215	Osmia notata	Campania	April	Intensive	CAAI	South	Solitary	1.306	Renter	Univoltine	Oligolectic	0.2998	15.73	61.56	2.00641e+09	0	0	0	18268.7	0	0	0	0
216	Andrena sp.	Campania	April	Intensive	CAAI	South	Solitary	0.51	Excavator	Univoltine	Oligolectic	0.2998	15.73	61.56	4.6792e+09	0	0	0	0	0	0	0	0
217	Andrena impunctata	Campania	April	Intensive	CAAI	South	Solitary	0.101	Excavator	Univoltine	Polylectic	0.2998	15.73	61.56	8.73318e+08	0	0	0	0	0	0	0	0
218	Andrena impunctata	Campania	April	Intensive	CAAI	South	Solitary	0.101	Excavator	Univoltine	Polylectic	0.2998	15.73	61.56	9.04998e+06	0	0	0	0	0	0	0	0
219	Osmia versicolor	Campania	April	Intensive	CAAI	South	Solitary	0.299	Renter	Univoltine	Polylectic	0.2998	15.73	61.56	4.28036e+11	425.866	0	0	0	0	0	0	0
220	Osmia versicolor	Campania	April	Intensive	CAAI	South	Solitary	0.299	Renter	Univoltine	Polylectic	0.2998	15.73	61.56	1.15038e+12	0	9293.68	0	0	0	0	0	0
221	Andrena impunctata	Campania	April	Intensive	CAAI	South	Solitary	0.101	Excavator	Univoltine	Polylectic	0.2998	15.73	61.56	8.94269e+06	0	0	0	0	434.535	0	0	0
222	Lasioglossum transitorium	Campania	April	Intensive	CAAI	South	Solitary	0.09	Excavator	Univoltine	Polylectic	0.2998	15.73	61.56	5.96722e+08	0	0	0	0	0	0	0	0
223	Osmia versicolor	Campania	April	Intensive	CAAI	South	Solitary	0.299	Renter	Univoltine	Polylectic	0.2998	15.73	61.56	5.72476e+06	0	0	0	0	0	0	0	0
224	Andrena impunctata	Campania	April	Intensive	CAAI	South	Solitary	0.101	Excavator	Univoltine	Polylectic	0.2998	15.73	61.56	0	0	0	0	0	0	0	0	0
225	Osmia versicolor	Campania	April	Intensive	CAAI	South	Solitary	0.299	Renter	Univoltine	Polylectic	0.2998	15.73	61.56	7.78245e+09	0	0	0	0	0	0	0	0
226	Andrena impunctata	Campania	April	Intensive	CAAI	South	Solitary	0.101	Excavator	Univoltine	Polylectic	0.2998	15.73	61.56	1.13552e+07	0	0	0	0	0	0	0	0
227	Osmia notata	Campania	April	Intensive	CAAI	South	Solitary	1.306	Renter	Univoltine	Oligolectic	0.2998	15.73	61.56	1.63134e+12	0	0	0	0	0	0	0	0
228	Osmia versicolor	Campania	April	Intensive	CAAI	South	Solitary	0.299	Renter	Univoltine	Polylectic	0.2998	15.73	61.56	8.77003e+08	0	0	0	0	0	0	0	0
229	Andrena impunctata	Campania	April	Intensive	CAAI	South	Solitary	0.101	Excavator	Univoltine	Polylectic	0.2998	15.73	61.56	2.69866e+06	2482.12	0	0	0	0	0	0	0
230	Osmia versicolor	Campania	April	Intensive	CAAI	South	Solitary	0.299	Renter	Univoltine	Polylectic	0.2998	15.73	61.56	6.97531e+08	0	0	0	0	0	0	0	0
231	Osmia notata	Campania	April	Intensive	CAAI	South	Solitary	1.306	Renter	Univoltine	Oligolectic	0.2998	15.73	61.56	1.10421e+13	0	0	361.313	0	0	0	0	0
232	Osmia notata	Campania	April	Intensive	CAAI	South	Solitary	1.306	Renter	Univoltine	Oligolectic	0.2998	15.73	61.56	5.43474e+08	0	0	0	0	0	0	0	0
233	Osmia versicolor	Campania	April	Intensive	CAAI	South	Solitary	0.299	Renter	Univoltine	Polylectic	0.2998	15.73	61.56	2.11189e+10	0	0	0	0	587.055	0	0	0
234	Apis mellifera	Apulia	April	Intensive	PUAI	South	Highly eusocial	1.774	Managed apiary	Multivoltine	Polylectic	0.1422	13.33	83.5	3.77282e+11	2636.44	0	0	0	6364.43	0	0	0
235	Anthophora plumipes	Apulia	April	Intensive	PUAI	South	Solitary	5.143	Excavator	Univoltine	Polylectic	0.1422	13.33	83.5	2.68977e+07	0	0	0	0	0	0	0	0
236	Andrena hesperia	Apulia	April	Intensive	PUAI	South	Solitary	0.391	Excavator	Univoltine	Oligolectic	0.1422	13.33	83.5	4.08931e+07	0	0	0	0	0	0	0	0
237	Andrena hesperia	Apulia	April	Intensive	PUAI	South	Solitary	0.391	Excavator	Univoltine	Oligolectic	0.1422	13.33	83.5	1.07314e+09	0	0	0	0	0	0	0	0
238	Andrena sp.	Apulia	April	Intensive	PUAI	South	Solitary	0.51	Excavator	Univoltine	Oligolectic	0.1422	13.33	83.5	4.28952e+11	0	0	0	0	0	0	0	0
239	Anthophora crinipes	Apulia	April	Intensive	PUAI	South	Solitary	3.314	Excavator	Univoltine	Polylectic	0.1422	13.33	83.5	2.5889e+09	0	0	0	0	0	0	0	0
240	Apis mellifera	Apulia	April	Intensive	PUAI	South	Highly eusocial	1.774	Managed apiary	Multivoltine	Polylectic	0.1422	13.33	83.5	1.2213e+06	0	0	0	0	0	0	0	0
241	Andrena sp.	Apulia	April	Intensive	PUAI	South	Solitary	0.51	Excavator	Univoltine	Oligolectic	0.1422	13.33	83.5	1.77849e+08	0	0	0	0	0	0	0	0
242	Andrena chrysopyga	Apulia	April	Intensive	PUAI	South	Solitary	0.958	Excavator	Univoltine	Polylectic	0.1422	13.33	83.5	5.54315e+07	0	9252.22	0	0	0	0	0	0
243	Andrena ferrugineicrus	Apulia	April	Intensive	PUAI	South	Solitary	1.014	Excavator	Univoltine	Polylectic	0.1422	13.33	83.5	4.23425e+07	0	0	0	0	0	0	4232.61	0
244	Andrena sp.	Apulia	April	Intensive	PUAI	South	Solitary	0.51	Excavator	Univoltine	Oligolectic	0.1422	13.33	83.5	1.37738e+11	0	0	0	8530.04	0	0	0	0
245	Andrena hesperia	Apulia	April	Intensive	PUAI	South	Solitary	0.391	Excavator	Univoltine	Oligolectic	0.1422	13.33	83.5	2.70357e+08	0	0	0	0	0	0	0	0
246	Bombus terrestris	Apulia	February	Semi-natural	PUES	South	Primitively eusocial	5.855	Renter	Bivoltine	Polylectic	0.1422	16.82	62.62	0	0	0	0	0	0	0	0	0
247	Bombus terrestris	Apulia	February	Semi-natural	PUES	South	Primitively eusocial	5.855	Renter	Bivoltine	Polylectic	0.1422	16.82	62.62	1.00092e+06	0	0	0	0	0	0	0	0
248	Bombus terrestris	Apulia	February	Semi-natural	PUES	South	Primitively eusocial	5.855	Renter	Bivoltine	Polylectic	0.1422	16.82	62.62	1.24872e+06	0	0	0	0	0	0	0	0
249	Andrena nigroolivacea	Apulia	February	Semi-natural	PUES	South	Solitary	0.941	Excavator	Univoltine	Oligolectic	0.1422	16.82	62.62	2.84634e+09	0	0	0	0	0	0	0	0
250	Andrena thoracica	Apulia	February	Semi-natural	PUES	South	Solitary	2.253	Excavator	Bivoltine	Polylectic	0.1422	16.82	62.62	7.79651e+08	0	0	0	0	0	0	0	0
251	Andrena sp.	Apulia	February	Semi-natural	PUES	South	Solitary	0.51	Excavator	Univoltine	Oligolectic	0.1422	16.82	62.62	6.55175e+07	0	0	0	0	0	0	0	0
252	Andrena sp.	Apulia	February	Semi-natural	PUES	South	Solitary	0.51	Excavator	Univoltine	Oligolectic	0.1422	16.82	62.62	1.28859e+08	0	0	0	0	0	0	0	0
253	Andrena sp.	Apulia	February	Semi-natural	PUES	South	Solitary	0.51	Excavator	Univoltine	Oligolectic	0.1422	16.82	62.62	7.97714e+08	0	0	0	0	0	0	0	0
254	Andrena sp.	Apulia	February	Semi-natural	PUES	South	Solitary	0.51	Excavator	Univoltine	Oligolectic	0.1422	16.82	62.62	1.64589e+11	0	0	0	0	0	0	0	0
255	Andrena sp.	Apulia	February	Semi-natural	PUES	South	Solitary	0.51	Excavator	Univoltine	Oligolectic	0.1422	16.82	62.62	9.76917e+07	0	0	0	0	0	0	0	0
256	Andrena sp.	Apulia	February	Semi-natural	PUES	South	Solitary	0.51	Excavator	Univoltine	Oligolectic	0.1422	16.82	62.62	1.88306e+06	159.063	0	0	0	0	0	0	0
257	Andrena sp.	Apulia	February	Semi-natural	PUES	South	Solitary	0.51	Excavator	Univoltine	Oligolectic	0.1422	16.82	62.62	0	364.49	0	0	0	0	0	0	0
258	Andrena sp.	Apulia	February	Semi-natural	PUES	South	Solitary	0.51	Excavator	Univoltine	Oligolectic	0.1422	16.82	62.62	1.26049e+08	3388.64	0	0	0	0	0	0	0
259	Lasioglossum malachurum	Veneto	April	Intensive	VEAI	North	Primitively eusocial	0.211	Excavator	Univoltine	Polylectic	1.3212	21.2	61.19	431321	0	0	0	0	0	0	0	0
260	Apis mellifera	Veneto	April	Intensive	VEAI	North	Highly eusocial	1.774	Managed apiary	Multivoltine	Polylectic	1.3212	21.2	61.19	0	0	0	0	0	0	0	0	0
261	Halictus scabiosae	Veneto	April	Intensive	VEAI	North	Primitively eusocial	0.986	Excavator	Univoltine	Polylectic	1.3212	21.2	61.19	1.00474e+06	0	27205.1	0	0	0	0	0	0
262	Eucera nigrescens	Veneto	April	Intensive	VEAI	North	Solitary	2.999	Excavator	Univoltine	Oligolectic	1.3212	21.2	61.19	772969	0	0	0	0	0	0	0	0
263	Osmia bicornis	Veneto	April	Intensive	VEAI	North	Solitary	1.72	Renter	Univoltine	Polylectic	1.3212	21.2	61.19	3.97635e+06	0	21264.4	0	0	0	0	4779.34	0
264	Eucera nigrescens	Veneto	April	Intensive	VEAI	North	Solitary	2.999	Excavator	Univoltine	Oligolectic	1.3212	21.2	61.19	1.33101e+06	0	0	0	0	0	0	0	0
265	Anthophora crinipes	Veneto	April	Intensive	VEAI	North	Solitary	3.314	Excavator	Univoltine	Polylectic	1.3212	21.2	61.19	1.73029e+07	2393.05	0	0	0	0	0	0	0
266	Anthophora crinipes	Veneto	April	Intensive	VEAI	North	Solitary	3.314	Excavator	Univoltine	Polylectic	1.3212	21.2	61.19	1.21625e+06	3727.41	15883.1	0	0	0	0	0	0
267	Eucera nigrescens	Veneto	April	Semi-natural	VEES	North	Solitary	2.999	Excavator	Univoltine	Oligolectic	1.1795	21.76	64.94	1.31616e+06	976.751	0	0	9283.3	636.932	0	0	0
268	Anthophora crinipes	Veneto	April	Semi-natural	VEES	North	Solitary	3.314	Excavator	Univoltine	Polylectic	1.1795	21.76	64.94	2.08001e+07	0	31708.3	0	0	1193.18	0	0	0
269	Osmia bicornis	Veneto	April	Semi-natural	VEES	North	Solitary	1.72	Renter	Univoltine	Polylectic	1.1795	21.76	64.94	2.79821e+06	0	0	0	0	345.335	0	0	0
270	Apis mellifera	Veneto	April	Semi-natural	VEES	North	Highly eusocial	1.774	Managed apiary	Multivoltine	Polylectic	1.1795	21.76	64.94	6.44289e+06	2201.4	0	0	0	0	0	0	0
271	Andrena livens	Veneto	April	Semi-natural	VEES	North	Solitary	0.664	Excavator	Univoltine	Oligolectic	1.1795	21.76	64.94	1.56966e+06	995.265	0	6111.34	0	0	0	0	0
272	Apis mellifera	Piedmont	April	Semi-natural	PIES	North	Highly eusocial	1.774	Managed apiary	Multivoltine	Polylectic	1.0882	19.28	84	0	0	0	0	0	0	0	0	0
273	Apis mellifera	Piedmont	April	Semi-natural	PIES	North	Highly eusocial	1.774	Managed apiary	Multivoltine	Polylectic	1.0882	19.28	84	1.00122e+06	0	16336.6	0	0	0	0	0	0
274	Apis mellifera	Piedmont	April	Semi-natural	PIES	North	Highly eusocial	1.774	Managed apiary	Multivoltine	Polylectic	1.0882	19.28	84	3.8882e+06	2554.27	0	0	0	0	0	0	0
275	Halictus scabiosae	Piedmont	April	Semi-natural	PIES	North	Primitively eusocial	0.986	Excavator	Univoltine	Polylectic	1.0882	19.28	84	867569	324.541	0	0	0	0	0	0	0
276	Andrena flavipes	Piedmont	April	Semi-natural	PIES	North	Solitary	0.721	Excavator	Bivoltine	Polylectic	1.0882	19.28	84	2.22876e+06	576.486	0	0	0	591.78	0	0	0
277	Apis mellifera	Piedmont	April	Semi-natural	PIES	North	Highly eusocial	1.774	Managed apiary	Multivoltine	Polylectic	1.0882	19.28	84	5.09361e+06	0	0	0	0	4.04164e+06	0	78.885	0
278	Apis mellifera	Piedmont	April	Semi-natural	PIES	North	Highly eusocial	1.774	Managed apiary	Multivoltine	Polylectic	1.0882	19.28	84	992691	0	0	0	0	3.05631e+06	0	0	0
279	Anthophora crinipes	Piedmont	April	Semi-natural	PIES	North	Solitary	3.314	Excavator	Univoltine	Polylectic	1.0882	19.28	84	5.38525e+06	1307.01	0	0	0	0	0	0	0
280	Andrena flavipes	Piedmont	April	Semi-natural	PIES	North	Solitary	0.721	Excavator	Bivoltine	Polylectic	1.0882	19.28	84	2.14156e+07	17766.5	20772.1	0	0	0	0	0	0
281	Halictus maculatus	Piedmont	April	Semi-natural	PIES	North	Primitively eusocial	0.166	Excavator	Univoltine	Polylectic	1.0882	19.28	84	3.98447e+06	1933.48	0	0	0	2.97058e+06	0	0	0
282	Halictus maculatus	Piedmont	April	Semi-natural	PIES	North	Primitively eusocial	0.166	Excavator	Univoltine	Polylectic	1.0882	19.28	84	1.55621e+08	0	0	0	0	487.785	0	0	0
283	Apis mellifera	Piedmont	April	Semi-natural	PIES	North	Highly eusocial	1.774	Managed apiary	Multivoltine	Polylectic	1.0882	19.28	84	2.25484e+06	1524.42	0	0	0	178.229	0	0	0
284	Halictus simplex	Piedmont	April	Semi-natural	PIES	North	Solitary	0.361	Excavator	Univoltine	Polylectic	1.0882	19.28	84	5.74104e+08	5765.03	0	0	0	12834.5	0	0	0
285	Lasioglossum malachurum	Piedmont	April	Semi-natural	PIES	North	Primitively eusocial	0.211	Excavator	Univoltine	Polylectic	1.0882	19.28	84	7.18512e+06	2533.19	0	0	0	0	0	0	0
286	Halictus simplex	Piedmont	April	Semi-natural	PIES	North	Solitary	0.361	Excavator	Univoltine	Polylectic	1.0882	19.28	84	1.36329e+06	2313.42	0	0	0	0	0	0	0
287	Halictus simplex	Piedmont	April	Semi-natural	PIES	North	Solitary	0.361	Excavator	Univoltine	Polylectic	1.0882	19.28	84	6.59045e+06	3990.75	0	0	0	0	0	0	0
288	Eucera nigrescens	Piedmont	April	Semi-natural	PIES	North	Solitary	2.999	Excavator	Univoltine	Oligolectic	1.0882	19.28	84	1.9804e+06	2486.09	0	0	0	0	0	0	0
289	Eucera nigrescens	Piedmont	April	Semi-natural	PIES	North	Solitary	2.999	Excavator	Univoltine	Oligolectic	1.0882	19.28	84	0	0	0	0	0	0	0	0	0
290	Eucera nigrescens	Piedmont	April	Semi-natural	PIES	North	Solitary	2.999	Excavator	Univoltine	Oligolectic	1.0882	19.28	84	0	1322.08	0	0	0	0	0	0	0
291	Eucera nigrescens	Piedmont	April	Semi-natural	PIES	North	Solitary	2.999	Excavator	Univoltine	Oligolectic	1.0882	19.28	84	1.25329e+06	0	0	0	0	0	0	0	0
292	Halictus scabiosae	Piedmont	April	Semi-natural	PIES	North	Primitively eusocial	0.986	Excavator	Univoltine	Polylectic	1.0882	19.28	84	0	0	0	0	0	0	0	0	0
293	Andrena flavipes	Piedmont	April	Semi-natural	PIES	North	Solitary	0.721	Excavator	Bivoltine	Polylectic	1.0882	19.28	84	0	0	6013.34	0	0	0	0	0	0
294	Halictus simplex	Piedmont	April	Semi-natural	PIES	North	Solitary	0.361	Excavator	Univoltine	Polylectic	1.0882	19.28	84	1.23987e+06	0	0	0	0	0	0	0	0
295	Lasioglossum puncticolle	Piedmont	April	Semi-natural	PIES	North	Solitary	0.202	Excavator	Univoltine	Polylectic	1.0882	19.28	84	0	0	0	0	0	0	0	0	0
296	Lasioglossum xanthopus	Piedmont	April	Semi-natural	PIES	North	Solitary	0.726	Excavator	Univoltine	Polylectic	1.0882	19.28	84	0	0	12535	0	0	0	0	630.243	0
297	Seladonia subaurata	Piedmont	April	Semi-natural	PIES	North	Primitively eusocial	0.18	Excavator	Univoltine	Polylectic	1.0882	19.28	84	1.17276e+07	0	0	0	0	0	0	0	0
298	Andrena minutula	Piedmont	April	Semi-natural	PIES	North	Solitary	0.132	Excavator	Bivoltine	Polylectic	1.0882	19.28	84	0	0	0	0	0	382.009	0	0	0
299	Halictus maculatus	Piedmont	April	Semi-natural	PIES	North	Primitively eusocial	0.166	Excavator	Univoltine	Polylectic	1.0882	19.28	84	3.83419e+06	0	7205.56	0	0	0	0	0	0
300	Halictus maculatus	Piedmont	April	Semi-natural	PIES	North	Primitively eusocial	0.166	Excavator	Univoltine	Polylectic	1.0882	19.28	84	1.72915e+06	0	0	0	0	0	0	0	0
301	Halictus simplex	Piedmont	April	Semi-natural	PIES	North	Solitary	0.361	Excavator	Univoltine	Polylectic	1.0882	19.28	84	0	0	0	0	0	0	0	0	0
302	Lasioglossum pauxillum	Piedmont	April	Semi-natural	PIES	North	Primitively eusocial	0.075	Excavator	Univoltine	Polylectic	1.0882	19.28	84	621765	764.35	0	0	0	0	0	0	0
303	Lasioglossum villosulum	Piedmont	April	Semi-natural	PIES	North	Solitary	0.126	Excavator	Univoltine	Polylectic	1.0882	19.28	84	0	0	13127.3	0	0	0	0	0	0
304	Lasioglossum pauxillum	Piedmont	April	Semi-natural	PIES	North	Primitively eusocial	0.075	Excavator	Univoltine	Polylectic	1.0882	19.28	84	1.08995e+06	0	0	0	0	0	0	0	0
305	Andrena livens	Piedmont	April	Semi-natural	PIES	North	Solitary	0.664	Excavator	Univoltine	Oligolectic	1.0882	19.28	84	0	0	140632	0	0	0	0	0	0
306	Halictus maculatus	Piedmont	April	Semi-natural	PIES	North	Primitively eusocial	0.166	Excavator	Univoltine	Polylectic	1.0882	19.28	84	5.41665e+06	0	55583.1	0	0	0	0	0	0
307	Andrena simontornyella	Piedmont	April	Semi-natural	PIES	North	Solitary	0.11	Excavator	Bivoltine	Polylectic	1.0882	19.28	84	0	0	10653.9	0	0	0	0	0	0
308	Andrena simontornyella	Piedmont	April	Semi-natural	PIES	North	Solitary	0.11	Excavator	Bivoltine	Polylectic	1.0882	19.28	84	0	0	7800.08	147.427	0	0	0	0	0
309	Andrena ventricosa	Piedmont	April	Semi-natural	PIES	North	Solitary	0.234	Excavator	Univoltine	Polylectic	1.0882	19.28	84	1.44627e+06	0	27248.3	0	0	0	0	0	0
310	Andrena simontornyella	Piedmont	April	Semi-natural	PIES	North	Solitary	0.11	Excavator	Bivoltine	Polylectic	1.0882	19.28	84	0	0	0	0	0	0	0	0	0
311	Lasioglossum pauxillum	Piedmont	April	Semi-natural	PIES	North	Primitively eusocial	0.075	Excavator	Univoltine	Polylectic	1.0882	19.28	84	1.58165e+06	0	0	0	0	0	0	0	0
312	Andrena simontornyella	Piedmont	April	Semi-natural	PIES	North	Solitary	0.11	Excavator	Bivoltine	Polylectic	1.0882	19.28	84	4.73799e+06	0	34491.6	0	0	0	0	0	0
313	Lasioglossum pauxillum	Piedmont	April	Semi-natural	PIES	North	Primitively eusocial	0.075	Excavator	Univoltine	Polylectic	1.0882	19.28	84	527217	811.963	7954.82	0	6370.68	0	0	0	0
314	Halictus simplex	Piedmont	April	Semi-natural	PIES	North	Solitary	0.361	Excavator	Univoltine	Polylectic	1.0882	19.28	84	420095	869.225	0	0	0	0	0	0	0
315	Chelostoma florisomne	Piedmont	April	Semi-natural	PIES	North	Solitary	0.223	Renter	Univoltine	Oligolectic	1.0882	19.28	84	0	1480.05	0	0	0	0	0	0	0
316	Chelostoma florisomne	Piedmont	April	Semi-natural	PIES	North	Solitary	0.223	Renter	Univoltine	Oligolectic	1.0882	19.28	84	5.74095e+06	2751.79	28745.1	0	0	0	0	32767.8	0
317	Chelostoma florisomne	Piedmont	April	Semi-natural	PIES	North	Solitary	0.223	Renter	Univoltine	Oligolectic	1.0882	19.28	84	0	4171.68	0	0	0	330.116	0	0	0
318	Halictus maculatus	Piedmont	April	Semi-natural	PIES	North	Primitively eusocial	0.166	Excavator	Univoltine	Polylectic	1.0882	19.28	84	2.63951e+06	1361.32	0	0	0	0	0	0	0
319	Chelostoma florisomne	Piedmont	April	Semi-natural	PIES	North	Solitary	0.223	Renter	Univoltine	Oligolectic	1.0882	19.28	84	747794	2657.74	0	0	0	0	0	0	0
320	Chelostoma florisomne	Piedmont	April	Semi-natural	PIES	North	Solitary	0.223	Renter	Univoltine	Oligolectic	1.0882	19.28	84	0	0	0	0	0	0	0	0	0
321	Chelostoma florisomne	Piedmont	April	Semi-natural	PIES	North	Solitary	0.223	Renter	Univoltine	Oligolectic	1.0882	19.28	84	0	3883.63	10392	0	0	0	0	0	0
322	Chelostoma florisomne	Piedmont	April	Semi-natural	PIES	North	Solitary	0.223	Renter	Univoltine	Oligolectic	1.0882	19.28	84	973879	4209.13	0	0	0	0	0	0	0
323	Chelostoma florisomne	Piedmont	April	Semi-natural	PIES	North	Solitary	0.223	Renter	Univoltine	Oligolectic	1.0882	19.28	84	2.54102e+06	706.728	0	0	14752.2	0	0	0	0
324	Chelostoma florisomne	Piedmont	April	Semi-natural	PIES	North	Solitary	0.223	Renter	Univoltine	Oligolectic	1.0882	19.28	84	5.48239e+06	1294.38	9430.44	0	27672.8	136893	0	0	0
325	Halictus maculatus	Piedmont	April	Semi-natural	PIES	North	Primitively eusocial	0.166	Excavator	Univoltine	Polylectic	1.0882	19.28	84	8.67586e+06	2501.82	7770.2	0	0	0	0	0	0
326	Apis mellifera	Piedmont	April	Intensive	PIAI	North	Highly eusocial	1.774	Managed apiary	Multivoltine	Polylectic	1.0882	19.24	71.81	1.13153e+06	2478.62	0	0	0	0	0	0	0
327	Apis mellifera	Piedmont	April	Intensive	PIAI	North	Highly eusocial	1.774	Managed apiary	Multivoltine	Polylectic	1.0882	19.24	71.81	488009	9245.69	13399.9	0	0	369.778	0	0	0
328	Apis mellifera	Piedmont	April	Intensive	PIAI	North	Highly eusocial	1.774	Managed apiary	Multivoltine	Polylectic	1.0882	19.24	71.81	0	1635.44	0	0	0	0	0	0	0
329	Apis mellifera	Piedmont	April	Intensive	PIAI	North	Highly eusocial	1.774	Managed apiary	Multivoltine	Polylectic	1.0882	19.24	71.81	1.11233e+06	1187.91	0	0	0	2.26558e+06	0	0	0
330	Apis mellifera	Piedmont	April	Intensive	PIAI	North	Highly eusocial	1.774	Managed apiary	Multivoltine	Polylectic	1.0882	19.24	71.81	0	672.552	0	0	0	0	0	0	0
331	Apis mellifera	Piedmont	April	Intensive	PIAI	North	Highly eusocial	1.774	Managed apiary	Multivoltine	Polylectic	1.0882	19.24	71.81	0	0	8385.2	0	0	3467.52	0	0	0
332	Lasioglossum malachurum	Piedmont	April	Intensive	PIAI	North	Primitively eusocial	0.211	Excavator	Univoltine	Polylectic	1.0882	19.24	71.81	0	1324.1	8592.61	0	0	0	0	0	0
333	Lasioglossum puncticolle	Piedmont	April	Intensive	PIAI	North	Solitary	0.202	Excavator	Univoltine	Polylectic	1.0882	19.24	71.81	380215	3512.04	0	0	0	0	0	0	0
334	Lasioglossum puncticolle	Piedmont	April	Intensive	PIAI	North	Solitary	0.202	Excavator	Univoltine	Polylectic	1.0882	19.24	71.81	0	4433.03	0	0	0	0	0	0	0
335	Andrena labiata	Piedmont	April	Intensive	PIAI	North	Solitary	0.301	Excavator	Univoltine	Polylectic	1.0882	19.24	71.81	0	15547.3	18833.7	0	0	213815	0	840126	0
336	Lasioglossum puncticolle	Piedmont	April	Intensive	PIAI	North	Solitary	0.202	Excavator	Univoltine	Polylectic	1.0882	19.24	71.81	2.52097e+06	0	0	0	0	0	0	0	0
337	Lasioglossum puncticolle	Piedmont	April	Intensive	PIAI	North	Solitary	0.202	Excavator	Univoltine	Polylectic	1.0882	19.24	71.81	0	0	0	0	0	0	0	0	0
338	Andrena simontornyella	Piedmont	April	Intensive	PIAI	North	Solitary	0.11	Excavator	Bivoltine	Polylectic	1.0882	19.24	71.81	0	0	0	0	0	287.751	0	0	0
339	Lasioglossum puncticolle	Piedmont	April	Intensive	PIAI	North	Solitary	0.202	Excavator	Univoltine	Polylectic	1.0882	19.24	71.81	0	0	0	0	0	0	0	0	0
340	Lasioglossum puncticolle	Piedmont	April	Intensive	PIAI	North	Solitary	0.202	Excavator	Univoltine	Polylectic	1.0882	19.24	71.81	0	0	0	0	0	0	0	0	0
341	Lasioglossum puncticolle	Piedmont	April	Intensive	PIAI	North	Solitary	0.202	Excavator	Univoltine	Polylectic	1.0882	19.24	71.81	0	0	0	0	0	0	0	0	0
342	Lasioglossum puncticolle	Piedmont	April	Intensive	PIAI	North	Solitary	0.202	Excavator	Univoltine	Polylectic	1.0882	19.24	71.81	0	1044.76	0	0	0	0	0	0	0
343	Lasioglossum puncticolle	Piedmont	April	Intensive	PIAI	North	Solitary	0.202	Excavator	Univoltine	Polylectic	1.0882	19.24	71.81	0	0	0	0	10249.1	0	0	0	0
344	Andrena minutula	Piedmont	April	Intensive	PIAI	North	Solitary	0.132	Excavator	Bivoltine	Polylectic	1.0882	19.24	71.81	0	0	0	0	0	0	0	0	0
345	Lasioglossum puncticolle	Piedmont	April	Intensive	PIAI	North	Solitary	0.202	Excavator	Univoltine	Polylectic	1.0882	19.24	71.81	0	0	0	0	0	0	0	0	0
346	Lasioglossum puncticolle	Piedmont	April	Intensive	PIAI	North	Solitary	0.202	Excavator	Univoltine	Polylectic	1.0882	19.24	71.81	0	0	0	0	0	0	0	0	0
347	Lasioglossum puncticolle	Piedmont	April	Intensive	PIAI	North	Solitary	0.202	Excavator	Univoltine	Polylectic	1.0882	19.24	71.81	0	0	0	0	0	0	0	0	0
348	Lasioglossum marginatum	Emilia-Romagna	March	Semi-natural	ERESP	Central	Primitively eusocial	0.194	Excavator	Univoltine	Polylectic	0.8727	19.79	47.25	0	0	0	0	0	0	0	0	0
349	Lasioglossum marginatum	Emilia-Romagna	March	Semi-natural	ERESP	Central	Primitively eusocial	0.194	Excavator	Univoltine	Polylectic	0.8727	19.79	47.25	0	0	0	0	0	0	0	0	0
350	Lasioglossum marginatum	Emilia-Romagna	March	Semi-natural	ERESP	Central	Primitively eusocial	0.194	Excavator	Univoltine	Polylectic	0.8727	19.79	47.25	0	0	0	0	0	0	0	0	0
351	Lasioglossum marginatum	Emilia-Romagna	March	Semi-natural	ERESP	Central	Primitively eusocial	0.194	Excavator	Univoltine	Polylectic	0.8727	19.79	47.25	0	0	0	0	0	0	0	0	0
352	Lasioglossum marginatum	Emilia-Romagna	March	Semi-natural	ERESP	Central	Primitively eusocial	0.194	Excavator	Univoltine	Polylectic	0.8727	19.79	47.25	0	0	0	0	0	0	0	0	0
353	Lasioglossum marginatum	Emilia-Romagna	March	Semi-natural	ERESP	Central	Primitively eusocial	0.194	Excavator	Univoltine	Polylectic	0.8727	19.79	47.25	0	0	0	0	0	0	0	519983	0
354	Lasioglossum marginatum	Emilia-Romagna	March	Semi-natural	ERESP	Central	Primitively eusocial	0.194	Excavator	Univoltine	Polylectic	0.8727	19.79	47.25	0	0	0	0	0	0	0	0	0
355	Lasioglossum marginatum	Emilia-Romagna	March	Semi-natural	ERESP	Central	Primitively eusocial	0.194	Excavator	Univoltine	Polylectic	0.8727	19.79	47.25	0	0	0	0	0	0	0	0	0
356	Lasioglossum marginatum	Emilia-Romagna	March	Semi-natural	ERESP	Central	Primitively eusocial	0.194	Excavator	Univoltine	Polylectic	0.8727	19.79	47.25	0	0	0	0	0	0	0	0	0
357	Lasioglossum marginatum	Emilia-Romagna	March	Semi-natural	ERESP	Central	Primitively eusocial	0.194	Excavator	Univoltine	Polylectic	0.8727	19.79	47.25	0	0	0	83226.3	0	0	0	0	0
358	Lasioglossum marginatum	Emilia-Romagna	March	Semi-natural	ERESP	Central	Primitively eusocial	0.194	Excavator	Univoltine	Polylectic	0.8727	19.79	47.25	0	0	0	0	0	0	0	0	0
359	Lasioglossum marginatum	Emilia-Romagna	March	Semi-natural	ERESP	Central	Primitively eusocial	0.194	Excavator	Univoltine	Polylectic	0.8727	19.79	47.25	0	0	0	0	0	0	0	0	0
360	Lasioglossum marginatum	Emilia-Romagna	March	Semi-natural	ERESP	Central	Primitively eusocial	0.194	Excavator	Univoltine	Polylectic	0.8727	19.79	47.25	1.07234e+06	699.275	0	0	0	0	0	0	0
361	Lasioglossum marginatum	Emilia-Romagna	March	Semi-natural	ERESP	Central	Primitively eusocial	0.194	Excavator	Univoltine	Polylectic	0.8727	19.79	47.25	0	0	0	0	0	0	0	0	0
362	Andrena minutula	Emilia-Romagna	March	Semi-natural	ERESP	Central	Solitary	0.132	Excavator	Bivoltine	Polylectic	0.8727	19.79	47.25	0	0	66733	0	0	0	0	0	0
363	Lasioglossum marginatum	Apulia	May	Semi-natural	PUES	South	Primitively eusocial	0.194	Excavator	Univoltine	Polylectic	0.1422	24.41	67.69	0	0	0	0	0	0	0	0	0
364	Lasioglossum marginatum	Apulia	May	Semi-natural	PUES	South	Primitively eusocial	0.194	Excavator	Univoltine	Polylectic	0.1422	24.41	67.69	0	0	0	0	0	0	0	0	0
365	Lasioglossum marginatum	Apulia	May	Semi-natural	PUES	South	Primitively eusocial	0.194	Excavator	Univoltine	Polylectic	0.1422	24.41	67.69	0	0	0	0	0	0	0	0	0
366	Lasioglossum interruptum	Apulia	May	Semi-natural	PUES	South	Primitively eusocial	0.161	Excavator	Univoltine	Polylectic	0.1422	24.41	67.69	0	2131.45	0	0	0	0	0	0	0
367	Lasioglossum marginatum	Apulia	May	Semi-natural	PUES	South	Primitively eusocial	0.194	Excavator	Univoltine	Polylectic	0.1422	24.41	67.69	0	0	0	0	0	0	0	0	0
368	Lasioglossum marginatum	Apulia	May	Semi-natural	PUES	South	Primitively eusocial	0.194	Excavator	Univoltine	Polylectic	0.1422	24.41	67.69	0	0	0	0	0	0	0	0	0
369	Lasioglossum marginatum	Apulia	May	Semi-natural	PUES	South	Primitively eusocial	0.194	Excavator	Univoltine	Polylectic	0.1422	24.41	67.69	0	0	0	0	0	0	0	0	0
370	Lasioglossum marginatum	Apulia	May	Semi-natural	PUES	South	Primitively eusocial	0.194	Excavator	Univoltine	Polylectic	0.1422	24.41	67.69	1.16233e+06	0	0	0	0	0	0	795.33	0
371	Lasioglossum marginatum	Apulia	May	Semi-natural	PUES	South	Primitively eusocial	0.194	Excavator	Univoltine	Polylectic	0.1422	24.41	67.69	0	0	0	0	139579	0	0	0	0
372	Lasioglossum marginatum	Apulia	May	Semi-natural	PUES	South	Primitively eusocial	0.194	Excavator	Univoltine	Polylectic	0.1422	24.41	67.69	0	0	0	0	44467.4	0	0	0	0
373	Lasioglossum marginatum	Apulia	May	Semi-natural	PUES	South	Primitively eusocial	0.194	Excavator	Univoltine	Polylectic	0.1422	24.41	67.69	0	0	0	0	0	0	0	0	0
374	Lasioglossum marginatum	Apulia	May	Semi-natural	PUES	South	Primitively eusocial	0.194	Excavator	Univoltine	Polylectic	0.1422	24.41	67.69	615545	0	0	0	0	0	0	0	0
375	Lasioglossum marginatum	Apulia	May	Semi-natural	PUES	South	Primitively eusocial	0.194	Excavator	Univoltine	Polylectic	0.1422	24.41	67.69	0	1104.99	0	0	0	0	0	0	0
376	Lasioglossum marginatum	Apulia	May	Semi-natural	PUES	South	Primitively eusocial	0.194	Excavator	Univoltine	Polylectic	0.1422	24.41	67.69	0	0	0	0	0	78.2297	0	0	0
377	Lasioglossum marginatum	Apulia	May	Semi-natural	PUES	South	Primitively eusocial	0.194	Excavator	Univoltine	Polylectic	0.1422	24.41	67.69	0	0	0	0	0	0	0	0	0
378	Lasioglossum marginatum	Apulia	May	Semi-natural	PUES	South	Primitively eusocial	0.194	Excavator	Univoltine	Polylectic	0.1422	24.41	67.69	0	0	0	0	0	0	0	0	0
379	Lasioglossum marginatum	Apulia	May	Semi-natural	PUES	South	Primitively eusocial	0.194	Excavator	Univoltine	Polylectic	0.1422	24.41	67.69	9.15634e+06	0	0	0	0	0	0	0	0
380	Lasioglossum marginatum	Apulia	May	Semi-natural	PUES	South	Primitively eusocial	0.194	Excavator	Univoltine	Polylectic	0.1422	24.41	67.69	3.09979e+07	0	0	0	0	81.6347	0	0	0
381	Lasioglossum marginatum	Apulia	May	Semi-natural	PUES	South	Primitively eusocial	0.194	Excavator	Univoltine	Polylectic	0.1422	24.41	67.69	3.14018e+07	0	0	0	0	0	0	0	0
382	Lasioglossum marginatum	Apulia	May	Semi-natural	PUES	South	Primitively eusocial	0.194	Excavator	Univoltine	Polylectic	0.1422	24.41	67.69	2.62139e+07	0	0	0	0	288.567	0	0	0
383	Lasioglossum marginatum	Apulia	May	Semi-natural	PUES	South	Primitively eusocial	0.194	Excavator	Univoltine	Polylectic	0.1422	24.41	67.69	4.85671e+06	0	0	0	0	0	0	0	0
384	Apis mellifera	Piedmont	May	Intensive	PIAI	North	Highly eusocial	1.774	Managed apiary	Multivoltine	Polylectic	1.0882	25.9	73.25	0	0	0	0	0	0	0	0	0
385	Apis mellifera	Piedmont	May	Intensive	PIAI	North	Highly eusocial	1.774	Managed apiary	Multivoltine	Polylectic	1.0882	25.9	73.25	0	0	0	0	0	0	0	0	0
386	Bombus terrestris	Piedmont	May	Intensive	PIAI	North	Primitively eusocial	5.855	Renter	Bivoltine	Polylectic	1.0882	25.9	73.25	0	0	0	0	0	0	0	0	0
387	Sphecodes gibbus	Piedmont	May	Intensive	PIAI	North	Cleptoparasite	0.229	Cuckoo	Univoltine	No Lectic	1.0882	25.9	73.25	2.04603e+10	0	0	0	0	0	0	0	0
388	Sphecodes gibbus	Piedmont	May	Intensive	PIAI	North	Cleptoparasite	0.229	Cuckoo	Univoltine	No Lectic	1.0882	25.9	73.25	0	9847.66	0	0	0	0	0	0	0
389	Halictus simplex	Piedmont	May	Intensive	PIAI	North	Solitary	0.361	Excavator	Univoltine	Polylectic	1.0882	25.9	73.25	0	0	0	0	0	151.021	0	0	0
390	Halictus simplex	Piedmont	May	Intensive	PIAI	North	Solitary	0.361	Excavator	Univoltine	Polylectic	1.0882	25.9	73.25	3.76384e+09	0	0	0	0	0	0	746.19	0
391	Halictus simplex	Piedmont	May	Intensive	PIAI	North	Solitary	0.361	Excavator	Univoltine	Polylectic	1.0882	25.9	73.25	0	0	0	0	0	0	0	0	0
392	Apis mellifera	Piedmont	May	Intensive	PIAI	North	Highly eusocial	1.774	Managed apiary	Multivoltine	Polylectic	1.0882	25.9	73.25	3.58396e+06	0	0	1012.37	0	0	0	0	0
393	Apis mellifera	Piedmont	May	Intensive	PIAI	North	Highly eusocial	1.774	Managed apiary	Multivoltine	Polylectic	1.0882	25.9	73.25	0	0	14712	0	0	0	0	0	0
394	Sphecodes gibbus	Piedmont	May	Intensive	PIAI	North	Cleptoparasite	0.229	Cuckoo	Univoltine	No Lectic	1.0882	25.9	73.25	3.88e+10	0	0	0	0	0	0	0	0
395	Sphecodes gibbus	Piedmont	May	Intensive	PIAI	North	Cleptoparasite	0.229	Cuckoo	Univoltine	No Lectic	1.0882	25.9	73.25	1.21022e+09	0	0	0	0	0	0	0	0
396	Sphecodes gibbus	Piedmont	May	Intensive	PIAI	North	Cleptoparasite	0.229	Cuckoo	Univoltine	No Lectic	1.0882	25.9	73.25	1.75902e+08	0	0	0	0	153.589	0	0	0
397	Sphecodes gibbus	Piedmont	May	Intensive	PIAI	North	Cleptoparasite	0.229	Cuckoo	Univoltine	No Lectic	1.0882	25.9	73.25	3.45839e+09	0	0	0	0	0	0	0	0
398	Lasioglossum malachurum	Piedmont	May	Intensive	PIAI	North	Primitively eusocial	0.211	Excavator	Univoltine	Polylectic	1.0882	25.9	73.25	3.70716e+06	0	0	0	0	0	0	0	0
399	Seladonia subaurata	Piedmont	May	Intensive	PIAI	North	Primitively eusocial	0.18	Excavator	Univoltine	Polylectic	1.0882	25.9	73.25	0	660.347	0	0	0	0	0	0	0
400	Seladonia subaurata	Piedmont	May	Intensive	PIAI	North	Primitively eusocial	0.18	Excavator	Univoltine	Polylectic	1.0882	25.9	73.25	0	0	0	0	0	0	0	0	0
401	Lasioglossum minutissimum	Piedmont	May	Intensive	PIAI	North	Solitary	0.028	Excavator	Univoltine	Polylectic	1.0882	25.9	73.25	9.15321e+07	0	0	0	0	0	0	0	0
402	Halictus simplex	Piedmont	May	Intensive	PIAI	North	Solitary	0.361	Excavator	Univoltine	Polylectic	1.0882	25.9	73.25	0	0	0	0	0	179.835	0	0	0
403	Seladonia subaurata	Piedmont	May	Intensive	PIAI	North	Primitively eusocial	0.18	Excavator	Univoltine	Polylectic	1.0882	25.9	73.25	0	0	0	0	0	0	0	0	0
404	Seladonia subaurata	Piedmont	May	Intensive	PIAI	North	Primitively eusocial	0.18	Excavator	Univoltine	Polylectic	1.0882	25.9	73.25	6.34083e+06	327.567	0	0	0	0	0	0	0
405	Seladonia subaurata	Piedmont	May	Intensive	PIAI	North	Primitively eusocial	0.18	Excavator	Univoltine	Polylectic	1.0882	25.9	73.25	0	203.762	0	0	0	0	0	0	0
406	Halictus simplex	Piedmont	May	Intensive	PIAI	North	Solitary	0.361	Excavator	Univoltine	Polylectic	1.0882	25.9	73.25	3.91841e+06	0	0	0	0	0	0	27041.2	0
407	Halictus maculatus	Piedmont	May	Intensive	PIAI	North	Primitively eusocial	0.166	Excavator	Univoltine	Polylectic	1.0882	25.9	73.25	8.96982e+06	1059.69	0	0	0	0	0	0	0
408	Apis mellifera	Piedmont	May	Semi-natural	PIES	North	Highly eusocial	1.774	Managed apiary	Multivoltine	Polylectic	1.0882	25.48	72.06	0	0	0	0	0	0	0	0	0
409	Apis mellifera	Piedmont	May	Semi-natural	PIES	North	Highly eusocial	1.774	Managed apiary	Multivoltine	Polylectic	1.0882	25.48	72.06	4.88526e+09	0	0	0	0	0	0	0	0
410	Apis mellifera	Piedmont	May	Semi-natural	PIES	North	Highly eusocial	1.774	Managed apiary	Multivoltine	Polylectic	1.0882	25.48	72.06	1.29501e+06	567.081	0	0	0	0	0	0	0
411	Apis mellifera	Piedmont	May	Semi-natural	PIES	North	Highly eusocial	1.774	Managed apiary	Multivoltine	Polylectic	1.0882	25.48	72.06	0	6515.33	0	0	0	99.8087	0	0	0
412	Apis mellifera	Piedmont	May	Semi-natural	PIES	North	Highly eusocial	1.774	Managed apiary	Multivoltine	Polylectic	1.0882	25.48	72.06	0	0	0	0	0	0	0	0	0
413	Anthophora plumipes	Piedmont	May	Semi-natural	PIES	North	Solitary	5.143	Excavator	Univoltine	Polylectic	1.0882	25.48	72.06	0	0	0	0	0	0	0	0	0
414	Nomada sexfasciata	Piedmont	May	Semi-natural	PIES	North	Cleptoparasite	0.701	Cuckoo	Univoltine	No Lectic	1.0882	25.48	72.06	0	0	0	0	0	0	0	0	0
415	Sphecodes gibbus	Piedmont	May	Semi-natural	PIES	North	Cleptoparasite	0.229	Cuckoo	Univoltine	No Lectic	1.0882	25.48	72.06	7.09257e+08	442.885	0	0	0	0	0	0	0
416	Halictus simplex	Piedmont	May	Semi-natural	PIES	North	Solitary	0.361	Excavator	Univoltine	Polylectic	1.0882	25.48	72.06	0	0	0	0	0	0	0	0	0
417	Halictus simplex	Piedmont	May	Semi-natural	PIES	North	Solitary	0.361	Excavator	Univoltine	Polylectic	1.0882	25.48	72.06	0	139.343	0	0	0	0	0	0	0
418	Andrena sp.	Piedmont	May	Semi-natural	PIES	North	Solitary	0.1	Excavator	Univoltine	Polylectic	1.0882	25.48	72.06	0	2819.55	0	0	0	136.101	0	0	0
419	Andrena labiata	Piedmont	May	Semi-natural	PIES	North	Solitary	0.301	Excavator	Univoltine	Polylectic	1.0882	25.48	72.06	1.23154e+08	0	0	0	0	0	0	0	0
420	Andrena sp.	Piedmont	May	Semi-natural	PIES	North	Solitary	0.1	Excavator	Univoltine	Polylectic	1.0882	25.48	72.06	3.55044e+12	0	0	0	0	0	0	0	0
421	Andrena sp.	Piedmont	May	Semi-natural	PIES	North	Solitary	0.1	Excavator	Univoltine	Polylectic	1.0882	25.48	72.06	3.2506e+09	0	0	0	0	0	0	0	0
422	Ceratina cucurbitina	Piedmont	May	Semi-natural	PIES	North	Solitary	0.134	Excavator	Univoltine	Polylectic	1.0882	25.48	72.06	2.59247e+10	0	0	0	0	0	0	0	14875.9
423	Seladonia subaurata	Piedmont	May	Semi-natural	PIES	North	Primitively eusocial	0.18	Excavator	Univoltine	Polylectic	1.0882	25.48	72.06	9.34e+08	7419.13	0	0	0	0	0	0	0
424	Hylaeus clypearis	Piedmont	May	Semi-natural	PIES	North	Solitary	0.039	Renter	Univoltine	Polylectic	1.0882	25.48	72.06	4.61564e+08	0	10787.4	0	0	0	0	0	0
425	Seladonia tumulorum	Piedmont	May	Semi-natural	PIES	North	Primitively eusocial	0.152	Excavator	Univoltine	Polylectic	1.0882	25.48	72.06	2.75908e+08	0	0	0	0	0	0	0	0
426	Andrena sp.	Piedmont	May	Semi-natural	PIES	North	Solitary	0.1	Excavator	Univoltine	Polylectic	1.0882	25.48	72.06	1.04282e+10	0	0	0	30155.7	0	0	0	0
427	Hylaeus clypearis	Piedmont	May	Semi-natural	PIES	North	Solitary	0.039	Renter	Univoltine	Polylectic	1.0882	25.48	72.06	2.51824e+09	0	0	0	0	0	0	0	0
428	Heriades rubicola	Piedmont	May	Semi-natural	PIES	North	Solitary	0.1	Renter	Univoltine	Oligolectic	1.0882	25.48	72.06	7.67385e+08	0	0	0	19753.4	0	0	0	0
429	Seladonia tumulorum	Piedmont	May	Semi-natural	PIES	North	Primitively eusocial	0.152	Excavator	Univoltine	Polylectic	1.0882	25.48	72.06	2.03143e+08	532.767	10800.6	666.874	0	0	0	0	0
430	Halictus maculatus	Piedmont	May	Semi-natural	PIES	North	Primitively eusocial	0.166	Excavator	Univoltine	Polylectic	1.0882	25.48	72.06	1.12012e+08	0	0	0	23521.1	0	0	0	0
431	Andrena sp.	Piedmont	May	Semi-natural	PIES	North	Solitary	0.1	Excavator	Univoltine	Polylectic	1.0882	25.48	72.06	4.26453e+07	3628.15	0	0	0	0	0	0	0
432	Seladonia tumulorum	Piedmont	May	Semi-natural	PIES	North	Primitively eusocial	0.152	Excavator	Univoltine	Polylectic	1.0882	25.48	72.06	6.6129e+07	0	0	0	0	0	0	0	0
433	Andrena sp.	Piedmont	May	Semi-natural	PIES	North	Solitary	0.1	Excavator	Univoltine	Polylectic	1.0882	25.48	72.06	4.70301e+08	0	0	0	7739.53	0	0	714.37	0
434	Andrena sp.	Piedmont	May	Semi-natural	PIES	North	Solitary	0.1	Excavator	Univoltine	Polylectic	1.0882	25.48	72.06	4.0553e+08	0	0	0	0	0	0	0	0
435	Seladonia tumulorum	Piedmont	May	Semi-natural	PIES	North	Primitively eusocial	0.152	Excavator	Univoltine	Polylectic	1.0882	25.48	72.06	2.26396e+09	0	0	0	0	0	0	0	0
436	Andrena sp.	Piedmont	May	Semi-natural	PIES	North	Solitary	0.1	Excavator	Univoltine	Polylectic	1.0882	25.48	72.06	9.83995e+07	0	0	0	17584.2	0	0	0	0
437	Lasioglossum glabriusculum	Piedmont	May	Semi-natural	PIES	North	Primitively eusocial	0.023	Excavator	Univoltine	Polylectic	1.0882	25.48	72.06	6.86385e+09	0	0	0	0	0	0	0	0
438	Andrena sp.	Piedmont	May	Semi-natural	PIES	North	Solitary	0.1	Excavator	Univoltine	Polylectic	1.0882	25.48	72.06	1.15559e+08	0	0	0	0	0	0	0	0
439	Anthophora plumipes	Emilia-Romagna	April	Semi-natural	ERESP	Central	Solitary	5.143	Excavator	Univoltine	Polylectic	0.8727	19.34	65.25	0	0	0	0	35159.2	0	0	0	0
440	Apis mellifera	Emilia-Romagna	April	Semi-natural	ERESP	Central	Highly eusocial	1.774	Managed apiary	Multivoltine	Polylectic	0.8727	19.34	65.25	0	0	61940	0	0	3.60564e+06	0	0	0
441	Apis mellifera	Emilia-Romagna	April	Semi-natural	ERESP	Central	Highly eusocial	1.774	Managed apiary	Multivoltine	Polylectic	0.8727	19.34	65.25	0	0	58008.7	0	0	0	0	0	0
442	Apis mellifera	Emilia-Romagna	April	Semi-natural	ERESP	Central	Highly eusocial	1.774	Managed apiary	Multivoltine	Polylectic	0.8727	19.34	65.25	0	0	34821.7	0	0	0	0	0	0
443	Apis mellifera	Emilia-Romagna	April	Semi-natural	ERESP	Central	Highly eusocial	1.774	Managed apiary	Multivoltine	Polylectic	0.8727	19.34	65.25	0	0	102616	0	0	0	0	0	0
444	Apis mellifera	Emilia-Romagna	April	Semi-natural	ERESP	Central	Highly eusocial	1.774	Managed apiary	Multivoltine	Polylectic	0.8727	19.34	65.25	0	0	29399.7	0	0	0	0	0	0
445	Andrena humilis	Emilia-Romagna	April	Semi-natural	ERESP	Central	Solitary	0.668	Excavator	Univoltine	Oligolectic	0.8727	19.34	65.25	2.47172e+07	0	0	0	0	315806	0	0	0
446	Andrena humilis	Emilia-Romagna	April	Semi-natural	ERESP	Central	Solitary	0.668	Excavator	Univoltine	Oligolectic	0.8727	19.34	65.25	8.24443e+09	0	0	0	0	0	0	0	0
447	Lasioglossum marginatum	Emilia-Romagna	April	Semi-natural	ERESP	Central	Primitively eusocial	0.194	Excavator	Univoltine	Polylectic	0.8727	19.34	65.25	0	0	0	0	0	0	0	0	0
448	Lasioglossum marginatum	Emilia-Romagna	April	Semi-natural	ERESP	Central	Primitively eusocial	0.194	Excavator	Univoltine	Polylectic	0.8727	19.34	65.25	0	0	0	0	0	0	0	0	0
449	Lasioglossum marginatum	Emilia-Romagna	April	Semi-natural	ERESP	Central	Primitively eusocial	0.194	Excavator	Univoltine	Polylectic	0.8727	19.34	65.25	0	0	0	0	0	0	0	0	0
450	Lasioglossum marginatum	Emilia-Romagna	April	Semi-natural	ERESP	Central	Primitively eusocial	0.194	Excavator	Univoltine	Polylectic	0.8727	19.34	65.25	0	0	0	0	18068.4	0	0	0	4554.48
451	Lasioglossum marginatum	Emilia-Romagna	April	Semi-natural	ERESP	Central	Primitively eusocial	0.194	Excavator	Univoltine	Polylectic	0.8727	19.34	65.25	0	0	0	0	0	0	0	917736	0
452	Lasioglossum marginatum	Emilia-Romagna	April	Semi-natural	ERESP	Central	Primitively eusocial	0.194	Excavator	Univoltine	Polylectic	0.8727	19.34	65.25	0	0	0	0	0	0	0	0	0
453	Lasioglossum marginatum	Emilia-Romagna	April	Semi-natural	ERESP	Central	Primitively eusocial	0.194	Excavator	Univoltine	Polylectic	0.8727	19.34	65.25	0	0	0	0	0	0	0	0	0
454	Lasioglossum marginatum	Emilia-Romagna	April	Semi-natural	ERESP	Central	Primitively eusocial	0.194	Excavator	Univoltine	Polylectic	0.8727	19.34	65.25	0	0	0	0	0	0	0	0	0
455	Lasioglossum marginatum	Emilia-Romagna	April	Semi-natural	ERESP	Central	Primitively eusocial	0.194	Excavator	Univoltine	Polylectic	0.8727	19.34	65.25	0	0	0	0	0	0	0	0	0
456	Lasioglossum marginatum	Emilia-Romagna	April	Semi-natural	ERESP	Central	Primitively eusocial	0.194	Excavator	Univoltine	Polylectic	0.8727	19.34	65.25	0	0	0	0	0	0	0	0	0
457	Lasioglossum marginatum	Emilia-Romagna	April	Semi-natural	ERESP	Central	Primitively eusocial	0.194	Excavator	Univoltine	Polylectic	0.8727	19.34	65.25	0	0	0	0	0	0	0	0	0
458	Lasioglossum marginatum	Emilia-Romagna	April	Semi-natural	ERESP	Central	Primitively eusocial	0.194	Excavator	Univoltine	Polylectic	0.8727	19.34	65.25	0	0	0	0	0	83.68	0	0	0
459	Lasioglossum marginatum	Emilia-Romagna	April	Semi-natural	ERESP	Central	Primitively eusocial	0.194	Excavator	Univoltine	Polylectic	0.8727	19.34	65.25	0	0	0	0	0	0	0	0	0
460	Lasioglossum pauxillum	Emilia-Romagna	April	Semi-natural	ERESP	Central	Primitively eusocial	0.075	Excavator	Univoltine	Polylectic	0.8727	19.34	65.25	0	0	0	0	0	0	0	0	0
461	Lasioglossum marginatum	Emilia-Romagna	April	Semi-natural	ERESP	Central	Primitively eusocial	0.194	Excavator	Univoltine	Polylectic	0.8727	19.34	65.25	0	0	0	0	0	0	0	0	0
462	Lasioglossum marginatum	Emilia-Romagna	April	Semi-natural	ERESP	Central	Primitively eusocial	0.194	Excavator	Univoltine	Polylectic	0.8727	19.34	65.25	0	0	0	0	0	0	0	0	0
463	Lasioglossum marginatum	Emilia-Romagna	April	Semi-natural	ERESP	Central	Primitively eusocial	0.194	Excavator	Univoltine	Polylectic	0.8727	19.34	65.25	0	0	0	0	22970.2	0	0	0	0
464	Lasioglossum marginatum	Emilia-Romagna	April	Semi-natural	ERESP	Central	Primitively eusocial	0.194	Excavator	Univoltine	Polylectic	0.8727	19.34	65.25	0	0	0	0	0	6522.64	0	0	0
465	Lasioglossum marginatum	Emilia-Romagna	April	Semi-natural	ERESP	Central	Primitively eusocial	0.194	Excavator	Univoltine	Polylectic	0.8727	19.34	65.25	1.5575e+06	0	0	0	0	1435.08	0	7336.73	0
466	Andrena ventricosa	Emilia-Romagna	May	Semi-natural	ERES	Central	Solitary	0.234	Excavator	Univoltine	Polylectic	0.9896	25.01	70.12	1.71055e+08	0	0	0	0	0	0	0	0
467	Andrena ventricosa	Emilia-Romagna	May	Semi-natural	ERES	Central	Solitary	0.234	Excavator	Univoltine	Polylectic	0.9896	25.01	70.12	1.45819e+08	0	0	0	0	0	0	0	0
468	Apis mellifera	Emilia-Romagna	May	Semi-natural	ERES	Central	Highly eusocial	1.774	Managed apiary	Multivoltine	Polylectic	0.9896	25.01	70.12	0	0	0	0	0	0	0	0	0
469	Apis mellifera	Emilia-Romagna	May	Semi-natural	ERES	Central	Highly eusocial	1.774	Managed apiary	Multivoltine	Polylectic	0.9896	25.01	70.12	0	0	0	0	0	0	0	0	0
470	Apis mellifera	Emilia-Romagna	May	Semi-natural	ERES	Central	Highly eusocial	1.774	Managed apiary	Multivoltine	Polylectic	0.9896	25.01	70.12	0	0	0	0	0	0	0	0	0
471	Apis mellifera	Emilia-Romagna	May	Semi-natural	ERES	Central	Highly eusocial	1.774	Managed apiary	Multivoltine	Polylectic	0.9896	25.01	70.12	1.42366e+06	0	0	0	156614	3.23195e+06	0	0	0
472	Andrena ovatula	Emilia-Romagna	May	Semi-natural	ERES	Central	Solitary	0.651	Excavator	Univoltine	Polylectic	0.9896	25.01	70.12	8.79803e+07	0	0	0	154279	0	0	0	0
473	Ceratina cyanea	Emilia-Romagna	May	Semi-natural	ERES	Central	Solitary	0.122	Excavator	Univoltine	Polylectic	0.9896	25.01	70.12	6.61681e+12	1459.94	0	0	0	0	0	0	738.05
474	Andrena ventricosa	Emilia-Romagna	May	Semi-natural	ERES	Central	Solitary	0.234	Excavator	Univoltine	Polylectic	0.9896	25.01	70.12	0	0	0	0	0	0	0	0	0
475	Andrena ventricosa	Emilia-Romagna	May	Semi-natural	ERES	Central	Solitary	0.234	Excavator	Univoltine	Polylectic	0.9896	25.01	70.12	0	0	0	0	0	0	0	0	0
476	Andrena ventricosa	Emilia-Romagna	May	Semi-natural	ERES	Central	Solitary	0.234	Excavator	Univoltine	Polylectic	0.9896	25.01	70.12	0	0	0	0	0	0	0	0	0
477	Andrena ventricosa	Emilia-Romagna	May	Semi-natural	ERES	Central	Solitary	0.234	Excavator	Univoltine	Polylectic	0.9896	25.01	70.12	544041	0	0	388.87	0	0	0	0	0
478	Ceratina cucurbitina	Emilia-Romagna	May	Semi-natural	ERES	Central	Solitary	0.134	Excavator	Univoltine	Polylectic	0.9896	25.01	70.12	0	0	0	0	0	0	0	0	0
479	Andrena ventricosa	Emilia-Romagna	May	Semi-natural	ERES	Central	Solitary	0.234	Excavator	Univoltine	Polylectic	0.9896	25.01	70.12	0	0	0	0	0	0	0	0	0
480	Andrena ventricosa	Emilia-Romagna	May	Semi-natural	ERES	Central	Solitary	0.234	Excavator	Univoltine	Polylectic	0.9896	25.01	70.12	0	0	0	0	0	0	0	0	0
481	Andrena ventricosa	Emilia-Romagna	May	Semi-natural	ERES	Central	Solitary	0.234	Excavator	Univoltine	Polylectic	0.9896	25.01	70.12	0	0	0	0	0	196.863	0	0	0
482	Andrena ventricosa	Emilia-Romagna	May	Semi-natural	ERES	Central	Solitary	0.234	Excavator	Univoltine	Polylectic	0.9896	25.01	70.12	1.1536e+06	0	0	0	0	1739.75	0	0	0
483	Andrena ventricosa	Emilia-Romagna	May	Semi-natural	ERES	Central	Solitary	0.234	Excavator	Univoltine	Polylectic	0.9896	25.01	70.12	0	1187.66	0	0	0	0	0	0	0
484	Andrena impunctata	Emilia-Romagna	May	Semi-natural	ERES	Central	Solitary	0.101	Excavator	Univoltine	Polylectic	0.9896	25.01	70.12	874761	0	0	0	0	0	0	0	0
485	Andrena impunctata	Emilia-Romagna	May	Semi-natural	ERES	Central	Solitary	0.101	Excavator	Univoltine	Polylectic	0.9896	25.01	70.12	43603.1	2077.59	0	0	0	0	0	0	0
486	Lasioglossum minutissimum	Emilia-Romagna	May	Semi-natural	ERES	Central	Solitary	0.028	Excavator	Univoltine	Polylectic	0.9896	25.01	70.12	0	1243.5	0	0	0	3279.23	0	0	0
487	Ceratina cucurbitina	Emilia-Romagna	May	Semi-natural	ERES	Central	Solitary	0.134	Excavator	Univoltine	Polylectic	0.9896	25.01	70.12	5.14943e+06	0	0	689.399	0	310.728	0	0	0
488	Andrena ventricosa	Emilia-Romagna	May	Semi-natural	ERES	Central	Solitary	0.234	Excavator	Univoltine	Polylectic	0.9896	25.01	70.12	0	4178.2	0	0	0	0	0	827.765	0
489	Andrena ovatula	Emilia-Romagna	May	Semi-natural	ERES	Central	Solitary	0.651	Excavator	Univoltine	Polylectic	0.9896	25.01	70.12	1.32731e+06	2190.19	0	0	0	0	0	0	0
490	Andrena ventricosa	Emilia-Romagna	May	Semi-natural	ERES	Central	Solitary	0.234	Excavator	Univoltine	Polylectic	0.9896	25.01	70.12	81962.2	2297.73	0	0	6631.01	0	0	0	0
491	Andrena ovatula	Emilia-Romagna	May	Semi-natural	ERES	Central	Solitary	0.651	Excavator	Univoltine	Polylectic	0.9896	25.01	70.12	961443	0	20042.4	0	0	0	0	0	0
492	Andrena ventricosa	Emilia-Romagna	May	Semi-natural	ERES	Central	Solitary	0.234	Excavator	Univoltine	Polylectic	0.9896	25.01	70.12	221871	1332.81	0	0	0	4505.15	0	0	0
493	Andrena distinguenda	Emilia-Romagna	May	Semi-natural	ERES	Central	Solitary	0.246	Excavator	Univoltine	Oligolectic	0.9896	25.01	70.12	484323	0	15237.1	1039.48	0	0	0	0	0
494	Ceratina cucurbitina	Emilia-Romagna	May	Semi-natural	ERES	Central	Solitary	0.134	Excavator	Univoltine	Polylectic	0.9896	25.01	70.12	1.15772e+06	1570.99	0	0	0	0	0	0	2806.76
495	Andrena impunctata	Emilia-Romagna	May	Semi-natural	ERES	Central	Solitary	0.101	Excavator	Univoltine	Polylectic	0.9896	25.01	70.12	1.89465e+06	0	0	0	13889.2	0	0	0	0
496	Andrena ventricosa	Emilia-Romagna	May	Semi-natural	ERES	Central	Solitary	0.234	Excavator	Univoltine	Polylectic	0.9896	25.01	70.12	1.96822e+06	3171.57	82566.1	0	0	0	0	0	0
497	Lasioglossum glabriusculum	Emilia-Romagna	May	Semi-natural	ERES	Central	Primitively eusocial	0.023	Excavator	Univoltine	Polylectic	0.9896	25.01	70.12	2.73036e+06	1407.07	0	0	0	0	0	0	0
498	Andrena distinguenda	Emilia-Romagna	May	Semi-natural	ERES	Central	Solitary	0.246	Excavator	Univoltine	Oligolectic	0.9896	25.01	70.12	0	0	0	0	0	1485.71	0	0	0
499	Andrena ventricosa	Emilia-Romagna	May	Semi-natural	ERES	Central	Solitary	0.234	Excavator	Univoltine	Polylectic	0.9896	25.01	70.12	2.11435e+06	155.015	0	0	0	0	0	0	0
500	Andrena ventricosa	Emilia-Romagna	May	Semi-natural	ERES	Central	Solitary	0.234	Excavator	Univoltine	Polylectic	0.9896	25.01	70.12	1.14592e+07	0	0	0	0	0	0	0	0
501	Andrena ventricosa	Emilia-Romagna	May	Semi-natural	ERES	Central	Solitary	0.234	Excavator	Univoltine	Polylectic	0.9896	25.01	70.12	556315	0	0	0	8051.58	0	0	0	0
502	Andrena ventricosa	Emilia-Romagna	May	Semi-natural	ERES	Central	Solitary	0.234	Excavator	Univoltine	Polylectic	0.9896	25.01	70.12	1.18352e+06	410.479	0	0	7873.44	0	0	0	0
503	Andrena ovatula	Emilia-Romagna	May	Semi-natural	ERES	Central	Solitary	0.651	Excavator	Univoltine	Polylectic	0.9896	25.01	70.12	1.06938e+06	0	0	3093	0	0	0	0	0
504	Andrena ovatula	Emilia-Romagna	May	Semi-natural	ERES	Central	Solitary	0.651	Excavator	Univoltine	Polylectic	0.9896	25.01	70.12	0	0	0	0	0	0	0	0	0
505	Andrena ventricosa	Emilia-Romagna	May	Semi-natural	ERES	Central	Solitary	0.234	Excavator	Univoltine	Polylectic	0.9896	25.01	70.12	0	0	0	0	0	0	0	0	0
506	Andrena ventricosa	Emilia-Romagna	May	Semi-natural	ERES	Central	Solitary	0.234	Excavator	Univoltine	Polylectic	0.9896	25.01	70.12	981677	4677.55	0	0	0	0	0	0	0
507	Andrena ventricosa	Emilia-Romagna	May	Semi-natural	ERES	Central	Solitary	0.234	Excavator	Univoltine	Polylectic	0.9896	25.01	70.12	0	3132.93	0	0	0	0	0	0	0
508	Andrena flavipes	Emilia-Romagna	May	Semi-natural	ERES	Central	Solitary	0.721	Excavator	Bivoltine	Polylectic	0.9896	25.01	70.12	2.32375e+06	3292.9	0	0	0	0	0	0	12778
509	Andrena ventricosa	Emilia-Romagna	May	Semi-natural	ERES	Central	Solitary	0.234	Excavator	Univoltine	Polylectic	0.9896	25.01	70.12	882510	1897.28	0	0	0	0	0	0	0
510	Andrena flavipes	Emilia-Romagna	May	Semi-natural	ERES	Central	Solitary	0.721	Excavator	Bivoltine	Polylectic	0.9896	25.01	70.12	1.00322e+06	1176.06	0	0	14518.5	0	0	561180	0
511	Andrena ventricosa	Emilia-Romagna	May	Semi-natural	ERES	Central	Solitary	0.234	Excavator	Univoltine	Polylectic	0.9896	25.01	70.12	612210	0	0	0	0	0	0	0	0
512	Andrena ventricosa	Emilia-Romagna	May	Semi-natural	ERES	Central	Solitary	0.234	Excavator	Univoltine	Polylectic	0.9896	25.01	70.12	1.3453e+06	0	37792.8	0	0	0	0	0	0
513	Andrena ferrugineicrus	Emilia-Romagna	May	Semi-natural	ERES	Central	Solitary	1.014	Excavator	Univoltine	Polylectic	0.9896	25.01	70.12	1.85949e+08	685.244	0	0	184070	75.6749	0	0	0
514	Andrena distinguenda	Emilia-Romagna	May	Semi-natural	ERES	Central	Solitary	0.246	Excavator	Univoltine	Oligolectic	0.9896	25.01	70.12	1.01976e+06	0	0	0	128669	0	0	0	0
515	Andrena impunctata	Emilia-Romagna	May	Semi-natural	ERES	Central	Solitary	0.101	Excavator	Univoltine	Polylectic	0.9896	25.01	70.12	1.05159e+06	1298.54	0	0	0	0	0	0	0
516	Andrena distinguenda	Emilia-Romagna	May	Semi-natural	ERES	Central	Solitary	0.246	Excavator	Univoltine	Oligolectic	0.9896	25.01	70.12	0	0	0	0	62140.7	0	0	0	0
517	Andrena ventricosa	Emilia-Romagna	May	Semi-natural	ERES	Central	Solitary	0.234	Excavator	Univoltine	Polylectic	0.9896	25.01	70.12	1.7665e+06	1885.32	8501.89	0	11763.1	0	0	0	0
518	Andrena ventricosa	Emilia-Romagna	May	Semi-natural	ERES	Central	Solitary	0.234	Excavator	Univoltine	Polylectic	0.9896	25.01	70.12	0	1466.33	0	0	0	0	0	0	0
519	Ceratina cucurbitina	Emilia-Romagna	May	Semi-natural	ERES	Central	Solitary	0.134	Excavator	Univoltine	Polylectic	0.9896	25.01	70.12	1.78745e+06	0	0	11697.5	0	269.081	0	0	0
520	Andrena ventricosa	Emilia-Romagna	May	Semi-natural	ERES	Central	Solitary	0.234	Excavator	Univoltine	Polylectic	0.9896	25.01	70.12	290016	2200.85	0	0	0	0	0	0	0
521	Ceratina cucurbitina	Emilia-Romagna	May	Semi-natural	ERES	Central	Solitary	0.134	Excavator	Univoltine	Polylectic	0.9896	25.01	70.12	0	502.151	0	0	0	0	0	0	0
522	Andrena distinguenda	Emilia-Romagna	May	Semi-natural	ERES	Central	Solitary	0.246	Excavator	Univoltine	Oligolectic	0.9896	25.01	70.12	978911	0	0	0	30175.4	0	0	0	0
523	Lasioglossum glabriusculum	Emilia-Romagna	May	Semi-natural	ERES	Central	Primitively eusocial	0.023	Excavator	Univoltine	Polylectic	0.9896	25.01	70.12	0	0	0	0	0	0	0	0	460.876
524	Andrena impunctata	Emilia-Romagna	May	Semi-natural	ERES	Central	Solitary	0.101	Excavator	Univoltine	Polylectic	0.9896	25.01	70.12	733876	0	0	0	0	0	0	0	0
525	Andrena impunctata	Emilia-Romagna	May	Semi-natural	ERES	Central	Solitary	0.101	Excavator	Univoltine	Polylectic	0.9896	25.01	70.12	1.42533e+06	2250.14	69938.4	0	6754.55	0	0	0	0
526	Andrena impunctata	Emilia-Romagna	May	Semi-natural	ERES	Central	Solitary	0.101	Excavator	Univoltine	Polylectic	0.9896	25.01	70.12	0	0	0	0	0	0	0	0	0
527	Andrena impunctata	Emilia-Romagna	May	Semi-natural	ERES	Central	Solitary	0.101	Excavator	Univoltine	Polylectic	0.9896	25.01	70.12	1.71295e+06	941.172	0	0	0	0	0	0	0
528	Lasioglossum politum	Emilia-Romagna	May	Semi-natural	ERES	Central	Primitively eusocial	0.025	Excavator	Bivoltine	Polylectic	0.9896	25.01	70.12	0	0	0	0	38273.3	5614.62	0	0	0
529	Lasioglossum glabriusculum	Emilia-Romagna	May	Semi-natural	ERES	Central	Primitively eusocial	0.023	Excavator	Univoltine	Polylectic	0.9896	25.01	70.12	2.48612e+06	0	0	0	0	0	0	0	0
530	Lasioglossum politum	Emilia-Romagna	May	Semi-natural	ERES	Central	Primitively eusocial	0.025	Excavator	Bivoltine	Polylectic	0.9896	25.01	70.12	4.91946e+06	2022.98	47159.5	0	8791.85	0	0	0	0
531	Andrena impunctata	Emilia-Romagna	May	Semi-natural	ERES	Central	Solitary	0.101	Excavator	Univoltine	Polylectic	0.9896	25.01	70.12	947988	0	0	0	0	0	0	0	0
532	Ceratina cucurbitina	Emilia-Romagna	May	Semi-natural	ERES	Central	Solitary	0.134	Excavator	Univoltine	Polylectic	0.9896	25.01	70.12	1.24306e+06	0	0	0	0	0	0	0	0
533	Ceratina cucurbitina	Emilia-Romagna	May	Semi-natural	ERES	Central	Solitary	0.134	Excavator	Univoltine	Polylectic	0.9896	25.01	70.12	2.20147e+06	3183.81	0	0	0	0	0	0	0
534	Anthophora dispar	Campania	May	Intensive	CAAI	South	Solitary	6.072	Excavator	Univoltine	Polylectic	0.2998	22.66	70.25	0	0	0	0	0	0	0	0	0
535	Bombus terrestris	Campania	May	Intensive	CAAI	South	Primitively eusocial	5.855	Renter	Bivoltine	Polylectic	0.2998	22.66	70.25	0	0	0	0	0	0	0	0	0
536	Bombus terrestris	Campania	May	Intensive	CAAI	South	Primitively eusocial	5.855	Renter	Bivoltine	Polylectic	0.2998	22.66	70.25	8.85905e+06	0	0	0	31858.9	0	0	0	0
537	Bombus terrestris	Campania	May	Intensive	CAAI	South	Primitively eusocial	5.855	Renter	Bivoltine	Polylectic	0.2998	22.66	70.25	267832	0	0	0	0	0	0	0	0
538	Bombus terrestris	Campania	May	Intensive	CAAI	South	Primitively eusocial	5.855	Renter	Bivoltine	Polylectic	0.2998	22.66	70.25	2.91308e+06	0	0	0	0	0	0	0	0
539	Bombus terrestris	Campania	May	Intensive	CAAI	South	Primitively eusocial	5.855	Renter	Bivoltine	Polylectic	0.2998	22.66	70.25	4.31701e+06	0	0	0	0	0	0	68166.3	0
540	Bombus terrestris	Campania	May	Intensive	CAAI	South	Primitively eusocial	5.855	Renter	Bivoltine	Polylectic	0.2998	22.66	70.25	3.15497e+07	0	0	0	0	0	0	0	0
541	Anthophora plumipes	Campania	May	Intensive	CAAI	South	Solitary	5.143	Excavator	Univoltine	Polylectic	0.2998	22.66	70.25	9.6489e+06	0	0	0	0	0	0	0	0
542	Apis mellifera	Campania	May	Intensive	CAAI	South	Highly eusocial	1.774	Managed apiary	Multivoltine	Polylectic	0.2998	22.66	70.25	2.10831e+09	3460.03	101123	0	0	0	0	0	0
543	Apis mellifera	Campania	May	Intensive	CAAI	South	Highly eusocial	1.774	Managed apiary	Multivoltine	Polylectic	0.2998	22.66	70.25	7.8283e+08	0	16008.2	0	0	0	0	0	0
544	Andrena agilissima	Campania	May	Intensive	CAAI	South	Communal	1.665	Excavator	Univoltine	Oligolectic	0.2998	22.66	70.25	0	0	0	0	0	0	0	0	0
545	Halictus scabiosae	Campania	May	Intensive	CAAI	South	Primitively eusocial	0.986	Excavator	Univoltine	Polylectic	0.2998	22.66	70.25	0	5657.74	0	0	11506.2	0	0	0	0
546	Apis mellifera	Campania	May	Intensive	CAAI	South	Highly eusocial	1.774	Managed apiary	Multivoltine	Polylectic	0.2998	22.66	70.25	2.34192e+10	0	0	0	0	0	0	0	0
547	Osmia latreillei	Campania	May	Intensive	CAAI	South	Solitary	1.54	Renter	Univoltine	Oligolectic	0.2998	22.66	70.25	1.09574e+09	0	0	0	0	0	0	0	0
548	Osmia latreillei	Campania	May	Intensive	CAAI	South	Solitary	1.54	Renter	Univoltine	Oligolectic	0.2998	22.66	70.25	1.77043e+06	0	0	0	0	228.331	0	0	357.993
549	Apis mellifera	Campania	May	Intensive	CAAI	South	Highly eusocial	1.774	Managed apiary	Multivoltine	Polylectic	0.2998	22.66	70.25	7.36148e+10	0	566129	0	0	0	0	0	0
550	Xylocopa violacea	Campania	May	Intensive	CAAI	South	Solitary	24.146	Excavator	Univoltine	Polylectic	0.2998	22.66	70.25	3.98326e+06	0	0	0	0	1343.49	0	0	0
551	Xylocopa violacea	Campania	May	Intensive	CAAI	South	Solitary	24.146	Excavator	Univoltine	Polylectic	0.2998	22.66	70.25	0	1021.48	0	0	10402.1	0	0	0	0
552	Osmia caerulescens	Campania	May	Intensive	CAAI	South	Solitary	0.663	Renter	Univoltine	Polylectic	0.2998	22.66	70.25	3.16736e+06	0	0	0	0	0	0	0	0
553	Osmia latreillei	Campania	May	Intensive	CAAI	South	Solitary	1.54	Renter	Univoltine	Oligolectic	0.2998	22.66	70.25	0	0	0	0	8581.14	0	0	0	0
554	Osmia caerulescens	Campania	May	Intensive	CAAI	South	Solitary	0.663	Renter	Univoltine	Polylectic	0.2998	22.66	70.25	2.34333e+07	0	0	0	13664	0	0	0	0
555	Lasioglossum leucozonium	Campania	May	Intensive	CAAI	South	Solitary	0.314	Excavator	Univoltine	Polylectic	0.2998	22.66	70.25	6.34842e+10	1793.61	0	0	0	0	0	0	0
556	Osmia caerulescens	Campania	May	Intensive	CAAI	South	Solitary	0.663	Renter	Univoltine	Polylectic	0.2998	22.66	70.25	0	0	0	0	0	0	0	0	0
557	Osmia caerulescens	Campania	May	Intensive	CAAI	South	Solitary	0.663	Renter	Univoltine	Polylectic	0.2998	22.66	70.25	1.324e+06	0	0	0	14865.9	0	0	0	0
558	Osmia notata	Campania	May	Intensive	CAAI	South	Solitary	1.306	Renter	Univoltine	Oligolectic	0.2998	22.66	70.25	6.66607e+08	0	0	0	0	18134.8	0	0	0
559	Osmia caerulescens	Campania	May	Intensive	CAAI	South	Solitary	0.663	Renter	Univoltine	Polylectic	0.2998	22.66	70.25	1.25088e+06	1.89741e+08	0	0	0	3943.23	0	0	0
560	Osmia caerulescens	Campania	May	Intensive	CAAI	South	Solitary	0.663	Renter	Univoltine	Polylectic	0.2998	22.66	70.25	1.59833e+06	2569.94	0	0	0	0	0	0	0
561	Lasioglossum interruptum	Campania	May	Intensive	CAAI	South	Primitively eusocial	0.161	Excavator	Univoltine	Polylectic	0.2998	22.66	70.25	1.79849e+06	0	0	0	0	250.279	0	0	0
562	Osmia notata	Campania	May	Intensive	CAAI	South	Solitary	1.306	Renter	Univoltine	Oligolectic	0.2998	22.66	70.25	2.80884e+08	0	0	0	0	0	0	7320.68	0
563	Osmia caerulescens	Campania	May	Intensive	CAAI	South	Solitary	0.663	Renter	Univoltine	Polylectic	0.2998	22.66	70.25	3.09288e+06	0	32620.8	0	0	0	0	0	0
564	Osmia caerulescens	Campania	May	Intensive	CAAI	South	Solitary	0.663	Renter	Univoltine	Polylectic	0.2998	22.66	70.25	0	0	0	0	0	0	0	0	0
565	Osmia bicornis	Campania	May	Intensive	CAAI	South	Solitary	1.72	Renter	Univoltine	Polylectic	0.2998	22.66	70.25	472585	0	0	0	0	0	0	0	0
566	Andrena impunctata	Campania	May	Intensive	CAAI	South	Solitary	0.101	Excavator	Univoltine	Polylectic	0.2998	22.66	70.25	5.88415e+06	1458.09	0	0	9274	0	0	0	0
567	Andrena impunctata	Campania	May	Intensive	CAAI	South	Solitary	0.101	Excavator	Univoltine	Polylectic	0.2998	22.66	70.25	1.47311e+08	1150	0	0	9497.29	0	0	0	0
568	Andrena impunctata	Campania	May	Intensive	CAAI	South	Solitary	0.101	Excavator	Univoltine	Polylectic	0.2998	22.66	70.25	1.20169e+06	0	46723.5	0	0	0	0	0	0
569	Seladonia vestita	Campania	May	Intensive	CAAI	South	Primitively eusocial	0.103	Excavator	Univoltine	Polylectic	0.2998	22.66	70.25	1.739e+09	0	0	0	0	0	0	0	0
570	Osmia notata	Campania	May	Intensive	CAAI	South	Solitary	1.306	Renter	Univoltine	Oligolectic	0.2998	22.66	70.25	1.55896e+06	1405.59	17949.7	0	0	613.717	0	0	0
571	Ceratina cucurbitina	Campania	May	Intensive	CAAI	South	Solitary	0.134	Excavator	Univoltine	Polylectic	0.2998	22.66	70.25	1.54122e+07	0	0	0	0	0	0	0	0
572	Osmia notata	Campania	May	Intensive	CAAI	South	Solitary	1.306	Renter	Univoltine	Oligolectic	0.2998	22.66	70.25	1.3508e+10	0	0	0	0	0	0	0	0
573	Andrena impunctata	Campania	May	Intensive	CAAI	South	Solitary	0.101	Excavator	Univoltine	Polylectic	0.2998	22.66	70.25	2.10906e+07	0	44476.5	0	20804.4	2.4413e+06	0	0	86850.3
574	Lasioglossum morio	Campania	May	Intensive	CAAI	South	Primitively eusocial	0.051	Excavator	Univoltine	Polylectic	0.2998	22.66	70.25	4.36067e+09	0	38333.8	0	0	0	0	0	0
575	Andrena flavipes	Piedmont	June	Semi-natural	PIES	North	Solitary	0.721	Excavator	Bivoltine	Polylectic	1.0882	30.14	72.56	0	0	25884.8	0	0	0	0	0	0
576	Halictus scabiosae	Piedmont	June	Semi-natural	PIES	North	Primitively eusocial	0.986	Excavator	Univoltine	Polylectic	1.0882	30.14	72.56	1.74105e+06	0	0	0	0	0	0	0	0
577	Apis mellifera	Piedmont	June	Semi-natural	PIES	North	Highly eusocial	1.774	Managed apiary	Multivoltine	Polylectic	1.0882	30.14	72.56	0	0	9458.04	0	0	0	0	0	0
578	Apis mellifera	Piedmont	June	Semi-natural	PIES	North	Highly eusocial	1.774	Managed apiary	Multivoltine	Polylectic	1.0882	30.14	72.56	0	0	0	0	0	0	0	0	0
579	Apis mellifera	Piedmont	June	Semi-natural	PIES	North	Highly eusocial	1.774	Managed apiary	Multivoltine	Polylectic	1.0882	30.14	72.56	0	0	0	0	0	0	0	0	0
580	Apis mellifera	Piedmont	June	Semi-natural	PIES	North	Highly eusocial	1.774	Managed apiary	Multivoltine	Polylectic	1.0882	30.14	72.56	0	0	0	0	0	0	0	0	0
581	Apis mellifera	Piedmont	June	Semi-natural	PIES	North	Highly eusocial	1.774	Managed apiary	Multivoltine	Polylectic	1.0882	30.14	72.56	551377	0	0	0	0	539916	0	0	0
582	Eucera eucnemidea	Piedmont	June	Semi-natural	PIES	North	Solitary	0.775	Excavator	Univoltine	Oligolectic	1.0882	30.14	72.56	90139.6	0	0	0	0	0	0	0	0
583	Halictus scabiosae	Piedmont	June	Semi-natural	PIES	North	Primitively eusocial	0.986	Excavator	Univoltine	Polylectic	1.0882	30.14	72.56	669255	0	90169.2	0	0	0	0	0	0
584	Halictus scabiosae	Piedmont	June	Semi-natural	PIES	North	Primitively eusocial	0.986	Excavator	Univoltine	Polylectic	1.0882	30.14	72.56	982604	0	10004.8	0	0	0	0	0	0
585	Apis mellifera	Piedmont	June	Semi-natural	PIES	North	Highly eusocial	1.774	Managed apiary	Multivoltine	Polylectic	1.0882	30.14	72.56	0	0	10853.9	0	0	500.209	0	0	0
586	Colletes daviesanus	Piedmont	June	Semi-natural	PIES	North	Solitary	0.973	Excavator	Univoltine	Oligolectic	1.0882	30.14	72.56	180520	0	0	0	0	1176.18	0	0	0
587	Andrena flavipes	Piedmont	June	Semi-natural	PIES	North	Solitary	0.721	Excavator	Bivoltine	Polylectic	1.0882	30.14	72.56	1.05646e+06	589.263	31259.4	0	0	0	0	0	0
588	Halictus simplex	Piedmont	June	Semi-natural	PIES	North	Solitary	0.361	Excavator	Univoltine	Polylectic	1.0882	30.14	72.56	1.88169e+09	0	0	0	0	0	0	0	0
589	Eucera eucnemidea	Piedmont	June	Semi-natural	PIES	North	Solitary	0.775	Excavator	Univoltine	Oligolectic	1.0882	30.14	72.56	0	0	0	0	0	0	0	0	0
590	Halictus scabiosae	Piedmont	June	Semi-natural	PIES	North	Primitively eusocial	0.986	Excavator	Univoltine	Polylectic	1.0882	30.14	72.56	0	0	6160.75	0	0	0	0	0	0
591	Andrena flavipes	Piedmont	June	Semi-natural	PIES	North	Solitary	0.721	Excavator	Bivoltine	Polylectic	1.0882	30.14	72.56	629657	0	0	0	0	0	0	0	0
592	Andrena fulvago	Piedmont	June	Semi-natural	PIES	North	Solitary	0.519	Excavator	Univoltine	Oligolectic	1.0882	30.14	72.56	1.81744e+08	0	0	0	0	116.404	0	0	0
593	Eucera eucnemidea	Piedmont	June	Semi-natural	PIES	North	Solitary	0.775	Excavator	Univoltine	Oligolectic	1.0882	30.14	72.56	0	5674.57	0	0	0	0	0	0	0
594	Eucera eucnemidea	Piedmont	June	Semi-natural	PIES	North	Solitary	0.775	Excavator	Univoltine	Oligolectic	1.0882	30.14	72.56	1.39888e+06	72107.2	34382.9	0	0	0	0	0	0
595	Andrena flavipes	Piedmont	June	Semi-natural	PIES	North	Solitary	0.721	Excavator	Bivoltine	Polylectic	1.0882	30.14	72.56	542397	0	5256.72	0	0	0	0	0	0
596	Halictus simplex	Piedmont	June	Semi-natural	PIES	North	Solitary	0.361	Excavator	Univoltine	Polylectic	1.0882	30.14	72.56	1.5374e+08	0	0	0	0	0	0	0	0
597	Nomiapis diversipes	Piedmont	June	Semi-natural	PIES	North	Solitary	0.316	Excavator	Univoltine	Polylectic	1.0882	30.14	72.56	0	0	6794.89	0	0	0	0	0	0
598	Andrena fulvago	Piedmont	June	Semi-natural	PIES	North	Solitary	0.519	Excavator	Univoltine	Oligolectic	1.0882	30.14	72.56	5.02753e+08	527.812	0	0	0	158.274	0	0	0
599	Andrena labialis	Piedmont	June	Semi-natural	PIES	North	Solitary	1.228	Excavator	Univoltine	Oligolectic	1.0882	30.14	72.56	0	0	0	0	0	0	0	0	0
600	Andrena flavipes	Piedmont	June	Semi-natural	PIES	North	Solitary	0.721	Excavator	Bivoltine	Polylectic	1.0882	30.14	72.56	0	3370.95	12762.7	0	0	0	0	0	0
601	Halictus simplex	Piedmont	June	Semi-natural	PIES	North	Solitary	0.361	Excavator	Univoltine	Polylectic	1.0882	30.14	72.56	0	0	0	0	0	0	0	0	0
602	Lasioglossum leucozonium	Piedmont	June	Semi-natural	PIES	North	Solitary	0.314	Excavator	Univoltine	Polylectic	1.0882	30.14	72.56	1.20226e+06	0	0	0	0	0	0	0	0
603	Andrena flavipes	Piedmont	June	Semi-natural	PIES	North	Solitary	0.721	Excavator	Bivoltine	Polylectic	1.0882	30.14	72.56	0	0	63320.9	0	0	0	0	0	0
604	Heriades crenulata	Piedmont	June	Semi-natural	PIES	North	Solitary	0.174	Renter	Univoltine	Oligolectic	1.0882	30.14	72.56	1.46661e+06	0	14133	0	0	0	0	0	0
605	Heriades crenulata	Piedmont	June	Semi-natural	PIES	North	Solitary	0.174	Renter	Univoltine	Oligolectic	1.0882	30.14	72.56	891590	1667.25	9476.6	0	0	0	0	0	0
606	Lasioglossum leucozonium	Piedmont	June	Semi-natural	PIES	North	Solitary	0.314	Excavator	Univoltine	Polylectic	1.0882	30.14	72.56	2.5626e+06	0	31063.7	0	0	0	0	0	0
607	Lasioglossum leucozonium	Piedmont	June	Semi-natural	PIES	North	Solitary	0.314	Excavator	Univoltine	Polylectic	1.0882	30.14	72.56	0	0	0	0	0	157.532	0	0	0
608	Hylaeus brevicornis	Piedmont	June	Semi-natural	PIES	North	Solitary	0.04	Renter	Univoltine	Polylectic	1.0882	30.14	72.56	2.04526e+10	0	5359.38	0	0	0	0	0	0
609	Xylocopa iris	Campania	June	Intensive	CAAI	South	Solitary	6.015	Renter	Univoltine	Polylectic	0.2998	26.31	74.06	0	0	0	0	0	0	0	0	0
610	Anthidium florentinum	Campania	June	Intensive	CAAI	South	Solitary	4.288	Renter	Univoltine	Oligolectic	0.2998	26.31	74.06	0	0	12462.9	870.989	0	0	0	0	0
611	Anthidium florentinum	Campania	June	Intensive	CAAI	South	Solitary	4.288	Renter	Univoltine	Oligolectic	0.2998	26.31	74.06	0	0	0	0	0	0	0	0	0
612	Anthidium florentinum	Campania	June	Intensive	CAAI	South	Solitary	4.288	Renter	Univoltine	Oligolectic	0.2998	26.31	74.06	0	620.059	54480.9	0	0	0	0	0	0
613	Bombus terrestris	Campania	June	Intensive	CAAI	South	Primitively eusocial	5.855	Renter	Bivoltine	Polylectic	0.2998	26.31	74.06	1.99404e+06	0	7390.51	0	0	0	0	0	0
614	Rhodanthidium septemdentatum	Campania	June	Intensive	CAAI	South	Solitary	2.428	Renter	Univoltine	Polylectic	0.2998	26.31	74.06	1.08752e+08	0	0	0	0	0	0	0	0
615	Halictus scabiosae	Campania	June	Intensive	CAAI	South	Primitively eusocial	0.986	Excavator	Univoltine	Polylectic	0.2998	26.31	74.06	844169	0	0	0	0	0	0	0	0
616	Apis mellifera	Campania	June	Intensive	CAAI	South	Highly eusocial	1.774	Managed apiary	Multivoltine	Polylectic	0.2998	26.31	74.06	2.06083e+07	0	0	0	0	1031.64	0	0	0
617	Apis mellifera	Campania	June	Intensive	CAAI	South	Highly eusocial	1.774	Managed apiary	Multivoltine	Polylectic	0.2998	26.31	74.06	1.44985e+06	0	175181	0	23658.3	0	0	0	0
618	Apis mellifera	Campania	June	Intensive	CAAI	South	Highly eusocial	1.774	Managed apiary	Multivoltine	Polylectic	0.2998	26.31	74.06	2.14269e+06	1218.06	0	0	0	0	0	0	0
619	Apis mellifera	Campania	June	Intensive	CAAI	South	Highly eusocial	1.774	Managed apiary	Multivoltine	Polylectic	0.2998	26.31	74.06	6.49529e+08	1190.77	0	0	0	0	0	0	0
620	Halictus quadricinctus	Campania	June	Intensive	CAAI	South	Solitary	1.474	Excavator	Univoltine	Polylectic	0.2998	26.31	74.06	1.70347e+08	0	5522.94	0	0	0	0	0	0
621	Halictus scabiosae	Campania	June	Intensive	CAAI	South	Primitively eusocial	0.986	Excavator	Univoltine	Polylectic	0.2998	26.31	74.06	174867	0	0	0	0	0	0	0	0
622	Halictus scabiosae	Campania	June	Intensive	CAAI	South	Primitively eusocial	0.986	Excavator	Univoltine	Polylectic	0.2998	26.31	74.06	504344	0	0	0	0	0	0	0	0
623	Halictus quadricinctus	Campania	June	Intensive	CAAI	South	Solitary	1.474	Excavator	Univoltine	Polylectic	0.2998	26.31	74.06	1.22999e+09	0	6686.64	0	0	428.435	0	0	0
624	Apis mellifera	Campania	June	Intensive	CAAI	South	Highly eusocial	1.774	Managed apiary	Multivoltine	Polylectic	0.2998	26.31	74.06	2.73378e+08	0	0	0	0	0	0	0	0
625	Halictus scabiosae	Campania	June	Intensive	CAAI	South	Primitively eusocial	0.986	Excavator	Univoltine	Polylectic	0.2998	26.31	74.06	801962	0	0	0	0	89.8036	0	0	0
626	Halictus scabiosae	Campania	June	Intensive	CAAI	South	Primitively eusocial	0.986	Excavator	Univoltine	Polylectic	0.2998	26.31	74.06	0	0	7887.28	0	0	0	0	0	0
627	Andrena flavipes	Campania	June	Intensive	CAAI	South	Solitary	0.721	Excavator	Bivoltine	Polylectic	0.2998	26.31	74.06	0	0	8438.7	0	76423.6	0	0	0	0
628	Ceratina cyanea	Campania	June	Intensive	CAAI	South	Solitary	0.122	Excavator	Univoltine	Polylectic	0.2998	26.31	74.06	2.45632e+07	0	0	0	91699.7	0	0	0	0
629	Heriades crenulata	Campania	June	Intensive	CAAI	South	Solitary	0.174	Renter	Univoltine	Oligolectic	0.2998	26.31	74.06	0	0	44250.2	0	0	0	0	0	0
630	Lasioglossum leucozonium	Campania	June	Intensive	CAAI	South	Solitary	0.314	Excavator	Univoltine	Polylectic	0.2998	26.31	74.06	2.18229e+06	2131.73	0	0	0	0	0	0	2423
631	Halictus maculatus	Campania	June	Intensive	CAAI	South	Primitively eusocial	0.166	Excavator	Univoltine	Polylectic	0.2998	26.31	74.06	3.7147e+06	0	0	0	0	0	0	0	0
632	Lasioglossum interruptum	Campania	June	Intensive	CAAI	South	Primitively eusocial	0.161	Excavator	Univoltine	Polylectic	0.2998	26.31	74.06	842727	0	38697.9	0	0	0	0	0	0
633	Lasioglossum malachurum	Campania	June	Intensive	CAAI	South	Primitively eusocial	0.211	Excavator	Univoltine	Polylectic	0.2998	26.31	74.06	759882	0	0	0	0	0	0	0	0
634	Lasioglossum interruptum	Campania	June	Intensive	CAAI	South	Primitively eusocial	0.161	Excavator	Univoltine	Polylectic	0.2998	26.31	74.06	829670	0	0	0	0	0	0	0	0
635	Lasioglossum leucozonium	Campania	June	Intensive	CAAI	South	Solitary	0.314	Excavator	Univoltine	Polylectic	0.2998	26.31	74.06	0	0	0	0	0	0	0	0	0
636	Heriades rubicola	Campania	June	Intensive	CAAI	South	Solitary	0.1	Renter	Univoltine	Oligolectic	0.2998	26.31	74.06	816942	0	43428.6	0	0	0	0	0	0
637	Bombus terrestris	Apulia	May	Intensive	PUAI	South	Primitively eusocial	5.855	Renter	Bivoltine	Polylectic	0.1422	23.34	74.31	9.69282e+06	0	0	0	0	0	0	0	0
638	Ceratina cyanea	Apulia	May	Intensive	PUAI	South	Solitary	0.122	Excavator	Univoltine	Polylectic	0.1422	23.34	74.31	4.57215e+10	0	7574.33	0	0	0	0	0	0
639	Bombus pascuorum	Campania	June	Semi-natural	CAES	South	Primitively eusocial	3.602	Carder	Univoltine	Polylectic	0.2998	21.98	81.81	643385	0	11803.2	0	0	0	0	0	0
640	Bombus pascuorum	Campania	June	Semi-natural	CAES	South	Primitively eusocial	3.602	Carder	Univoltine	Polylectic	0.2998	21.98	81.81	0	0	0	0	0	0	0	0	0
641	Bombus pascuorum	Campania	June	Semi-natural	CAES	South	Primitively eusocial	3.602	Carder	Univoltine	Polylectic	0.2998	21.98	81.81	0	0	22633.3	0	0	0	0	0	0
642	Bombus pascuorum	Campania	June	Semi-natural	CAES	South	Primitively eusocial	3.602	Carder	Univoltine	Polylectic	0.2998	21.98	81.81	572947	0	0	0	0	0	0	0	0
643	Bombus pascuorum	Campania	June	Semi-natural	CAES	South	Primitively eusocial	3.602	Carder	Univoltine	Polylectic	0.2998	21.98	81.81	0	0	11246.6	0	0	235.085	0	0	0
644	Bombus pascuorum	Campania	June	Semi-natural	CAES	South	Primitively eusocial	3.602	Carder	Univoltine	Polylectic	0.2998	21.98	81.81	1.93362e+06	0	48838.4	0	0	0	0	0	0
645	Bombus pascuorum	Campania	June	Semi-natural	CAES	South	Primitively eusocial	3.602	Carder	Univoltine	Polylectic	0.2998	21.98	81.81	651748	0	0	0	6069.79	0	0	0	0
646	Bombus terrestris	Campania	June	Semi-natural	CAES	South	Primitively eusocial	5.855	Renter	Bivoltine	Polylectic	0.2998	21.98	81.81	0	0	0	0	0	0	0	0	0
647	Bombus terrestris	Campania	June	Semi-natural	CAES	South	Primitively eusocial	5.855	Renter	Bivoltine	Polylectic	0.2998	21.98	81.81	0	0	0	0	0	0	0	0	0
648	Bombus terrestris	Campania	June	Semi-natural	CAES	South	Primitively eusocial	5.855	Renter	Bivoltine	Polylectic	0.2998	21.98	81.81	460800	0	12866.2	0	0	0	0	0	0
649	Bombus terrestris	Campania	June	Semi-natural	CAES	South	Primitively eusocial	5.855	Renter	Bivoltine	Polylectic	0.2998	21.98	81.81	444755	0	0	0	0	1147.97	0	0	0
650	Andrena labialis	Campania	June	Semi-natural	CAES	South	Solitary	1.228	Excavator	Univoltine	Oligolectic	0.2998	21.98	81.81	1.54202e+12	0	0	0	0	0	0	0	0
651	Eucera eucnemidea	Campania	June	Semi-natural	CAES	South	Solitary	0.775	Excavator	Univoltine	Oligolectic	0.2998	21.98	81.81	1.32092e+06	0	17411.6	0	0	0	0	0	0
652	Megachile parietina	Campania	June	Semi-natural	CAES	South	Solitary	5.306	Mason	Univoltine	Polylectic	0.2998	21.98	81.81	0	0	17735.1	0	0	0	0	0	0
653	Andrena labialis	Campania	June	Semi-natural	CAES	South	Solitary	1.228	Excavator	Univoltine	Oligolectic	0.2998	21.98	81.81	1.03824e+08	0	21277.7	0	0	0	0	0	0
654	Eucera eucnemidea	Campania	June	Semi-natural	CAES	South	Solitary	0.775	Excavator	Univoltine	Oligolectic	0.2998	21.98	81.81	1.99145e+06	0	58981.9	0	0	0	0	0	0
655	Andrena labialis	Campania	June	Semi-natural	CAES	South	Solitary	1.228	Excavator	Univoltine	Oligolectic	0.2998	21.98	81.81	5.57123e+07	0	0	0	0	0	0	0	0
656	Andrena labialis	Campania	June	Semi-natural	CAES	South	Solitary	1.228	Excavator	Univoltine	Oligolectic	0.2998	21.98	81.81	2.41651e+09	0	14630.2	0	0	0	0	0	0
657	Andrena labialis	Campania	June	Semi-natural	CAES	South	Solitary	1.228	Excavator	Univoltine	Oligolectic	0.2998	21.98	81.81	8.74338e+07	0	0	0	0	25.0544	0	0	0
658	Andrena flavipes	Campania	June	Semi-natural	CAES	South	Solitary	0.721	Excavator	Bivoltine	Polylectic	0.2998	21.98	81.81	0	0	32556.1	0	0	0	0	0	0
659	Eucera nigrescens	Campania	June	Semi-natural	CAES	South	Solitary	2.999	Excavator	Univoltine	Oligolectic	0.2998	21.98	81.81	0	0	0	0	0	0	0	0	0
660	Eucera nigrifacies	Campania	June	Semi-natural	CAES	South	Solitary	1.092	Excavator	Univoltine	Oligolectic	0.2998	21.98	81.81	0	0	19867.2	0	0	0	0	0	0
661	Andrena nitidiuscula	Campania	June	Semi-natural	CAES	South	Solitary	0.2	Excavator	Univoltine	Oligolectic	0.2998	21.98	81.81	1.58694e+06	1668.39	46784.7	0	0	0	0	0	0
662	Andrena colletiformis	Campania	June	Semi-natural	CAES	South	Solitary	0.304	Excavator	Univoltine	Polylectic	0.2998	21.98	81.81	2.31857e+12	0	7513.02	0	0	0	0	0	0
663	Andrena colletiformis	Campania	June	Semi-natural	CAES	South	Solitary	0.304	Excavator	Univoltine	Polylectic	0.2998	21.98	81.81	5.9553e+08	0	0	0	0	0	0	0	0
664	Andrena colletiformis	Campania	June	Semi-natural	CAES	South	Solitary	0.304	Excavator	Univoltine	Polylectic	0.2998	21.98	81.81	6.39354e+08	0	10289.1	0	0	0	0	0	0
665	Andrena minutula	Campania	June	Semi-natural	CAES	South	Solitary	0.132	Excavator	Bivoltine	Polylectic	0.2998	21.98	81.81	1.0854e+06	2164.65	0	0	0	263.05	0	0	0
666	Lasioglossum malachurum	Campania	June	Semi-natural	CAES	South	Primitively eusocial	0.211	Excavator	Univoltine	Polylectic	0.2998	21.98	81.81	1.02022e+06	0	155264	0	0	0	0	0	0
667	Andrena colletiformis	Campania	June	Semi-natural	CAES	South	Solitary	0.304	Excavator	Univoltine	Polylectic	0.2998	21.98	81.81	2.21578e+07	0	5639.67	0	0	0	0	0	0
668	Andrena ventricosa	Campania	June	Semi-natural	CAES	South	Solitary	0.234	Excavator	Univoltine	Polylectic	0.2998	21.98	81.81	0	179.478	0	0	0	150.078	0	0	0
669	Andrena ventricosa	Campania	June	Semi-natural	CAES	South	Solitary	0.234	Excavator	Univoltine	Polylectic	0.2998	21.98	81.81	0	0	24610.4	0	0	0	0	0	0
670	Lasioglossum malachurum	Campania	June	Semi-natural	CAES	South	Primitively eusocial	0.211	Excavator	Univoltine	Polylectic	0.2998	21.98	81.81	0	0	0	0	0	178.124	0	67666.5	0
671	Lasioglossum malachurum	Campania	June	Semi-natural	CAES	South	Primitively eusocial	0.211	Excavator	Univoltine	Polylectic	0.2998	21.98	81.81	825767	0	91435.1	0	0	0	0	0	0
672	Hylaeus sp.	Campania	June	Semi-natural	CAES	South	Solitary	0.1	Renter	Univoltine	Polylectic	0.2998	21.98	81.81	5.89922e+07	0	12719.3	0	0	12974.5	0	0	0
673	Lasioglossum villosulum	Campania	June	Semi-natural	CAES	South	Solitary	0.126	Excavator	Univoltine	Polylectic	0.2998	21.98	81.81	0	0	19469.6	0	0	220.562	0	0	0
674	Halictus scabiosae	Emilia-Romagna	April	Intensive	ERAI	Central	Primitively eusocial	0.986	Excavator	Univoltine	Polylectic	0.8717	19.05	66.94	0	0	0	0	0	0	0	0	0
675	Andrena sp.	Emilia-Romagna	April	Intensive	ERAI	Central	Solitary	0.51	Excavator	Univoltine	Oligolectic	0.8717	19.05	66.94	121980	0	0	0	0	0	0	0	0
676	Halictus scabiosae	Emilia-Romagna	April	Intensive	ERAI	Central	Primitively eusocial	0.986	Excavator	Univoltine	Polylectic	0.8717	19.05	66.94	0	0	0	0	0	0	0	0	0
677	Andrena humilis	Emilia-Romagna	April	Intensive	ERAI	Central	Solitary	0.668	Excavator	Univoltine	Oligolectic	0.8717	19.05	66.94	0	0	0	0	0	0	0	0	0
678	Halictus scabiosae	Emilia-Romagna	April	Intensive	ERAI	Central	Primitively eusocial	0.986	Excavator	Univoltine	Polylectic	0.8717	19.05	66.94	268288	0	0	0	0	0	0	0	0
679	Eucera nigrescens	Emilia-Romagna	April	Intensive	ERAI	Central	Solitary	2.999	Excavator	Univoltine	Oligolectic	0.8717	19.05	66.94	0	0	0	0	0	0	0	0	0
680	Andrena humilis	Emilia-Romagna	April	Intensive	ERAI	Central	Solitary	0.668	Excavator	Univoltine	Oligolectic	0.8717	19.05	66.94	493571	0	17935.3	0	0	0	0	0	0
681	Apis mellifera	Emilia-Romagna	April	Intensive	ERAI	Central	Highly eusocial	1.774	Managed apiary	Multivoltine	Polylectic	0.8717	19.05	66.94	1.54151e+06	636.247	0	0	0	0	0	0	0
682	Lasioglossum nigripes	Emilia-Romagna	April	Intensive	ERAI	Central	Primitively eusocial	0.532	Excavator	Univoltine	Polylectic	0.8717	19.05	66.94	935738	0	32770.9	0	0	0	0	0	0
683	Halictus simplex	Emilia-Romagna	April	Intensive	ERAI	Central	Solitary	0.361	Excavator	Univoltine	Polylectic	0.8717	19.05	66.94	0	0	0	0	0	0	0	0	0
684	Halictus scabiosae	Emilia-Romagna	April	Intensive	ERAI	Central	Primitively eusocial	0.986	Excavator	Univoltine	Polylectic	0.8717	19.05	66.94	679735	0	4.57745e+08	0	0	0	0	0	0
685	Andrena humilis	Emilia-Romagna	April	Intensive	ERAI	Central	Solitary	0.668	Excavator	Univoltine	Oligolectic	0.8717	19.05	66.94	557138	0	0	0	0	0	0	0	0
686	Andrena humilis	Emilia-Romagna	April	Intensive	ERAI	Central	Solitary	0.668	Excavator	Univoltine	Oligolectic	0.8717	19.05	66.94	0	0	45455.2	0	0	0	0	0	0
687	Andrena ranunculi	Emilia-Romagna	April	Intensive	ERAI	Central	Solitary	0.403	Excavator	Univoltine	Oligolectic	0.8717	19.05	66.94	990578	0	0	0	52856.7	0	0	0	0
688	Andrena humilis	Emilia-Romagna	April	Intensive	ERAI	Central	Solitary	0.668	Excavator	Univoltine	Oligolectic	0.8717	19.05	66.94	0	0	0	0	84459.2	0	0	0	0
689	Halictus scabiosae	Emilia-Romagna	April	Intensive	ERAI	Central	Primitively eusocial	0.986	Excavator	Univoltine	Polylectic	0.8717	19.05	66.94	197803	0	0	0	62262.9	0	0	0	0
690	Lasioglossum malachurum	Emilia-Romagna	April	Intensive	ERAI	Central	Primitively eusocial	0.211	Excavator	Univoltine	Polylectic	0.8717	19.05	66.94	652395	0	0	0	66428.3	0	0	0	0
691	Lasioglossum interruptum	Emilia-Romagna	April	Intensive	ERAI	Central	Primitively eusocial	0.161	Excavator	Univoltine	Polylectic	0.8717	19.05	66.94	0	0	0	11431	30926.6	0	0	0	0
692	Lasioglossum pauxillum	Emilia-Romagna	April	Intensive	ERAI	Central	Primitively eusocial	0.075	Excavator	Univoltine	Polylectic	0.8717	19.05	66.94	0	0	12875.6	0	46172.2	0	0	0	0
693	Lasioglossum pauxillum	Emilia-Romagna	April	Intensive	ERAI	Central	Primitively eusocial	0.075	Excavator	Univoltine	Polylectic	0.8717	19.05	66.94	0	0	0	0	117501	82.0428	0	0	0
694	Lasioglossum pauxillum	Emilia-Romagna	April	Intensive	ERAI	Central	Primitively eusocial	0.075	Excavator	Univoltine	Polylectic	0.8717	19.05	66.94	0	0	0	0	110568	0	0	0	0
695	Andrena distinguenda	Emilia-Romagna	April	Intensive	ERAI	Central	Solitary	0.246	Excavator	Univoltine	Oligolectic	0.8717	19.05	66.94	941199	0	46496.9	0	0	0	0	0	0
696	Lasioglossum pauxillum	Emilia-Romagna	April	Intensive	ERAI	Central	Primitively eusocial	0.075	Excavator	Univoltine	Polylectic	0.8717	19.05	66.94	677789	0	103385	0	32540.1	0	0	0	0
697	Andrena impunctata	Emilia-Romagna	April	Intensive	ERAI	Central	Solitary	0.101	Excavator	Univoltine	Polylectic	0.8717	19.05	66.94	0	0	49197.7	0	0	1557.25	0	0	0
698	Lasioglossum pauxillum	Emilia-Romagna	April	Intensive	ERAI	Central	Primitively eusocial	0.075	Excavator	Univoltine	Polylectic	0.8717	19.05	66.94	790842	0	51222.6	0	0	0	0	0	0
699	Lasioglossum pauxillum	Emilia-Romagna	April	Intensive	ERAI	Central	Primitively eusocial	0.075	Excavator	Univoltine	Polylectic	0.8717	19.05	66.94	356190	0	0	0	0	0	0	0	0
700	Lasioglossum pauxillum	Emilia-Romagna	April	Intensive	ERAI	Central	Primitively eusocial	0.075	Excavator	Univoltine	Polylectic	0.8717	19.05	66.94	0	0	0	0	0	0	0	0	0
701	Lasioglossum pauxillum	Emilia-Romagna	April	Intensive	ERAI	Central	Primitively eusocial	0.075	Excavator	Univoltine	Polylectic	0.8717	19.05	66.94	0	0	0	0	0	0	0	0	0
702	Lasioglossum pauxillum	Emilia-Romagna	April	Intensive	ERAI	Central	Primitively eusocial	0.075	Excavator	Univoltine	Polylectic	0.8717	19.05	66.94	0	0	0	0	0	0	0	0	0
703	Lasioglossum pauxillum	Emilia-Romagna	April	Intensive	ERAI	Central	Primitively eusocial	0.075	Excavator	Univoltine	Polylectic	0.8717	19.05	66.94	635772	0	379482	0	0	65.5485	0	0	0
704	Lasioglossum pauxillum	Emilia-Romagna	April	Intensive	ERAI	Central	Primitively eusocial	0.075	Excavator	Univoltine	Polylectic	0.8717	19.05	66.94	1.02965e+06	0	0	0	0	0	0	0	0
705	Lasioglossum pauxillum	Emilia-Romagna	April	Intensive	ERAI	Central	Primitively eusocial	0.075	Excavator	Univoltine	Polylectic	0.8717	19.05	66.94	806743	0	38942.2	0	0	0	0	0	0
706	Lasioglossum pauxillum	Emilia-Romagna	April	Intensive	ERAI	Central	Primitively eusocial	0.075	Excavator	Univoltine	Polylectic	0.8717	19.05	66.94	1.52288e+06	0	58096.7	0	0	0	0	0	0
707	Lasioglossum pauxillum	Emilia-Romagna	April	Intensive	ERAI	Central	Primitively eusocial	0.075	Excavator	Univoltine	Polylectic	0.8717	19.05	66.94	681655	0	0	0	0	0	0	0	0
708	Lasioglossum pauxillum	Emilia-Romagna	April	Intensive	ERAI	Central	Primitively eusocial	0.075	Excavator	Univoltine	Polylectic	0.8717	19.05	66.94	0	0	0	0	0	0	0	0	0
709	Andrena humilis	Emilia-Romagna	May	Semi-natural	ERESP	Central	Solitary	0.668	Excavator	Univoltine	Oligolectic	0.8727	32.58	61.38	21588.9	3571.92	29619.6	0	0	0	0	0	0
710	Apis mellifera	Emilia-Romagna	May	Semi-natural	ERESP	Central	Highly eusocial	1.774	Managed apiary	Multivoltine	Polylectic	0.8727	32.58	61.38	759124	0	169605	0	0	205.662	0	0	0
711	Andrena impunctata	Emilia-Romagna	May	Semi-natural	ERESP	Central	Solitary	0.101	Excavator	Univoltine	Polylectic	0.8727	32.58	61.38	1.83784e+06	0	478235	45673.4	0	0	0	0	0
712	Lasioglossum malachurum	Emilia-Romagna	May	Semi-natural	ERESP	Central	Primitively eusocial	0.211	Excavator	Univoltine	Polylectic	0.8727	32.58	61.38	771735	0	0	0	0	0	0	0	0
713	Andrena viridescens	Emilia-Romagna	May	Semi-natural	ERESP	Central	Solitary	0.141	Excavator	Univoltine	Oligolectic	0.8727	32.58	61.38	605894	0	0	0	0	0	0	0	0
714	Andrena minutula	Emilia-Romagna	May	Semi-natural	ERESP	Central	Solitary	0.132	Excavator	Bivoltine	Polylectic	0.8727	32.58	61.38	269232	0	19880.1	0	0	0	0	0	0
715	Andrena minutula	Emilia-Romagna	May	Semi-natural	ERESP	Central	Solitary	0.132	Excavator	Bivoltine	Polylectic	0.8727	32.58	61.38	686467	0	0	0	0	447.317	0	0	0
716	Lasioglossum malachurum	Emilia-Romagna	May	Semi-natural	ERESP	Central	Primitively eusocial	0.211	Excavator	Univoltine	Polylectic	0.8727	32.58	61.38	337748	0	0	0	0	0	0	0	0
717	Andrena minutula	Emilia-Romagna	May	Semi-natural	ERESP	Central	Solitary	0.132	Excavator	Bivoltine	Polylectic	0.8727	32.58	61.38	1.58465e+06	0	219318	0	0	293.126	0	0	0
718	Andrena minutula	Emilia-Romagna	May	Semi-natural	ERESP	Central	Solitary	0.132	Excavator	Bivoltine	Polylectic	0.8727	32.58	61.38	1.45766e+06	0	0	0	0	0	0	0	0
719	Andrena minutula	Emilia-Romagna	May	Semi-natural	ERESP	Central	Solitary	0.132	Excavator	Bivoltine	Polylectic	0.8727	32.58	61.38	504273	0	522985	0	0	0	0	0	0
720	Halictus simplex	Piedmont	June	Intensive	PIAI	North	Solitary	0.361	Excavator	Univoltine	Polylectic	1.0882	27.9	74.88	420724	0	23460	0	0	643.256	0	0	0
721	Sphecodes gibbus	Piedmont	June	Intensive	PIAI	North	Cleptoparasite	0.229	Cuckoo	Univoltine	No Lectic	1.0882	27.9	74.88	5.23094e+08	0	0	0	0	357.696	0	0	0
722	Seladonia subaurata	Piedmont	June	Intensive	PIAI	North	Primitively eusocial	0.18	Excavator	Univoltine	Polylectic	1.0882	27.9	74.88	0	0	0	0	0	0	0	0	0
723	Sphecodes gibbus	Piedmont	June	Intensive	PIAI	North	Cleptoparasite	0.229	Cuckoo	Univoltine	No Lectic	1.0882	27.9	74.88	5.12707e+08	0	0	0	0	0	0	0	0
724	Seladonia subaurata	Piedmont	June	Intensive	PIAI	North	Primitively eusocial	0.18	Excavator	Univoltine	Polylectic	1.0882	27.9	74.88	1.6318e+06	0	101567	0	0	0	0	0	0
725	Sphecodes gibbus	Piedmont	June	Intensive	PIAI	North	Cleptoparasite	0.229	Cuckoo	Univoltine	No Lectic	1.0882	27.9	74.88	1.04911e+11	527.072	0	0	0	0	0	0	0
726	Sphecodes gibbus	Piedmont	June	Intensive	PIAI	North	Cleptoparasite	0.229	Cuckoo	Univoltine	No Lectic	1.0882	27.9	74.88	1.90102e+09	0	0	0	9829.86	126.454	0	0	0
727	Megachile melanopyga	Piedmont	June	Intensive	PIAI	North	Solitary	2.07	Excavator	Univoltine	Oligolectic	1.0882	27.9	74.88	2.98922e+06	1656.49	0	0	0	0	0	0	0
728	Hylaeus sp.	Piedmont	June	Intensive	PIAI	North	Solitary	0.1	Renter	Univoltine	Polylectic	1.0882	27.9	74.88	5.45104e+06	2868.8	0	0	0	0	0	0	0
729	Hylaeus sp.	Piedmont	June	Intensive	PIAI	North	Solitary	0.1	Renter	Univoltine	Polylectic	1.0882	27.9	74.88	447442	2376.34	91707.9	0	0	0	0	0	0
730	Bombus terrestris	Emilia-Romagna	June	Semi-natural	ERES	Central	Primitively eusocial	5.855	Renter	Bivoltine	Polylectic	0.9896	26.02	70.12	0	0	14608.5	0	0	0	0	0	0
731	Andrena thoracica	Emilia-Romagna	June	Semi-natural	ERES	Central	Solitary	2.253	Excavator	Bivoltine	Polylectic	0.9896	26.02	70.12	2.59237e+08	0	0	0	0	0	0	0	0
732	Apis mellifera	Emilia-Romagna	June	Semi-natural	ERES	Central	Highly eusocial	1.774	Managed apiary	Multivoltine	Polylectic	0.9896	26.02	70.12	0	0	0	0	0	0	0	0	0
733	Apis mellifera	Emilia-Romagna	June	Semi-natural	ERES	Central	Highly eusocial	1.774	Managed apiary	Multivoltine	Polylectic	0.9896	26.02	70.12	0	0	0	0	0	0	0	0	0
734	Apis mellifera	Emilia-Romagna	June	Semi-natural	ERES	Central	Highly eusocial	1.774	Managed apiary	Multivoltine	Polylectic	0.9896	26.02	70.12	0	0	0	0	0	0	0	0	0
735	Eucera nigrifacies	Emilia-Romagna	June	Semi-natural	ERES	Central	Solitary	1.092	Excavator	Univoltine	Oligolectic	0.9896	26.02	70.12	0	0	0	0	0	0	0	0	0
736	Andrena thoracica	Emilia-Romagna	June	Semi-natural	ERES	Central	Solitary	2.253	Excavator	Bivoltine	Polylectic	0.9896	26.02	70.12	2.73733e+08	0	0	0	0	322.014	0	0	0
737	Halictus simplex	Emilia-Romagna	June	Semi-natural	ERES	Central	Solitary	0.361	Excavator	Univoltine	Polylectic	0.9896	26.02	70.12	0	0	9452.31	0	10295.1	0	0	0	0
738	Ceratina cucurbitina	Emilia-Romagna	June	Semi-natural	ERES	Central	Solitary	0.134	Excavator	Univoltine	Polylectic	0.9896	26.02	70.12	821625	0	0	0	0	0	0	0	0
739	Andrena impunctata	Emilia-Romagna	June	Semi-natural	ERES	Central	Solitary	0.101	Excavator	Univoltine	Polylectic	0.9896	26.02	70.12	0	0	126157	0	0	0	0	0	0
740	Ceratina cucurbitina	Emilia-Romagna	June	Semi-natural	ERES	Central	Solitary	0.134	Excavator	Univoltine	Polylectic	0.9896	26.02	70.12	1.16209e+06	616.992	48355.4	0	0	0	0	0	0
741	Andrena colletiformis	Emilia-Romagna	June	Semi-natural	ERES	Central	Solitary	0.304	Excavator	Univoltine	Polylectic	0.9896	26.02	70.12	2.73397e+07	0	42464.5	0	0	0	0	0	0
742	Heriades truncorum	Apulia	June	Intensive	PUAI	South	Solitary	0.146	Renter	Univoltine	Oligolectic	0.1422	26.34	80.62	1.3378e+06	0	220803	0	0	540.485	0	0	0
743	Heriades truncorum	Apulia	June	Intensive	PUAI	South	Solitary	0.146	Renter	Univoltine	Oligolectic	0.1422	26.34	80.62	560576	0	0	0	0	0	0	0	0
744	Seladonia vestita	Apulia	June	Intensive	PUAI	South	Primitively eusocial	0.103	Excavator	Univoltine	Polylectic	0.1422	26.34	80.62	0	223.275	40702.8	0	0	0	0	0	0
745	Heriades truncorum	Apulia	June	Intensive	PUAI	South	Solitary	0.146	Renter	Univoltine	Oligolectic	0.1422	26.34	80.62	0	514.594	0	0	0	0	0	0	0
746	Heriades truncorum	Apulia	June	Intensive	PUAI	South	Solitary	0.146	Renter	Univoltine	Oligolectic	0.1422	26.34	80.62	297626	0	50224.8	0	0	0	0	0	0
747	Megachile parietina	Campania	May	Semi-natural	CAES	South	Solitary	5.306	Mason	Univoltine	Polylectic	0.2998	20.33	77.81	283727	0	0	0	0	0	0	0	0
748	Bombus terrestris	Campania	May	Semi-natural	CAES	South	Primitively eusocial	5.855	Renter	Bivoltine	Polylectic	0.2998	20.33	77.81	0	0	0	0	0	0	0	0	0
749	Bombus terrestris	Campania	May	Semi-natural	CAES	South	Primitively eusocial	5.855	Renter	Bivoltine	Polylectic	0.2998	20.33	77.81	626069	0	0	0	0	0	0	0	0
750	Bombus terrestris	Campania	May	Semi-natural	CAES	South	Primitively eusocial	5.855	Renter	Bivoltine	Polylectic	0.2998	20.33	77.81	0	0	0	0	0	0	0	0	0
751	Bombus terrestris	Campania	May	Semi-natural	CAES	South	Primitively eusocial	5.855	Renter	Bivoltine	Polylectic	0.2998	20.33	77.81	575679	0	0	0	0	0	0	0	0
752	Bombus terrestris	Campania	May	Semi-natural	CAES	South	Primitively eusocial	5.855	Renter	Bivoltine	Polylectic	0.2998	20.33	77.81	0	0	0	0	0	0	0	0	0
753	Bombus terrestris	Campania	May	Semi-natural	CAES	South	Primitively eusocial	5.855	Renter	Bivoltine	Polylectic	0.2998	20.33	77.81	0	0	0	0	0	0	0	0	0
754	Bombus terrestris	Campania	May	Semi-natural	CAES	South	Primitively eusocial	5.855	Renter	Bivoltine	Polylectic	0.2998	20.33	77.81	1.59321e+06	0	0	0	0	0	0	0	0
755	Bombus ruderatus	Campania	May	Semi-natural	CAES	South	Primitively eusocial	4.365	Renter	Univoltine	Polylectic	0.2998	20.33	77.81	537637	0	0	0	0	0	0	0	0
756	Bombus pratorum	Campania	May	Semi-natural	CAES	South	Primitively eusocial	2.853	Renter	Bivoltine	Polylectic	0.2998	20.33	77.81	0	0	0	0	0	0	0	0	0
757	Bombus pascuorum	Campania	May	Semi-natural	CAES	South	Primitively eusocial	3.602	Carder	Univoltine	Polylectic	0.2998	20.33	77.81	0	0	0	0	0	0	0	0	0
758	Bombus ruderatus	Campania	May	Semi-natural	CAES	South	Primitively eusocial	4.365	Renter	Univoltine	Polylectic	0.2998	20.33	77.81	0	0	0	0	0	0	0	0	0
759	Anthophora plumipes	Campania	May	Semi-natural	CAES	South	Solitary	5.143	Excavator	Univoltine	Polylectic	0.2998	20.33	77.81	266672	0	0	0	0	0	0	0	0
760	Anthophora plumipes	Campania	May	Semi-natural	CAES	South	Solitary	5.143	Excavator	Univoltine	Polylectic	0.2998	20.33	77.81	0	0	16270.6	0	0	1423.91	0	0	0
761	Anthophora plumipes	Campania	May	Semi-natural	CAES	South	Solitary	5.143	Excavator	Univoltine	Polylectic	0.2998	20.33	77.81	0	0	0	0	11564.7	0	0	423319	0
762	Apis mellifera	Campania	May	Semi-natural	CAES	South	Highly eusocial	1.774	Managed apiary	Multivoltine	Polylectic	0.2998	20.33	77.81	5.89981e+06	233.088	33120.8	0	0	0	0	0	0
763	Apis mellifera	Campania	May	Semi-natural	CAES	South	Highly eusocial	1.774	Managed apiary	Multivoltine	Polylectic	0.2998	20.33	77.81	0	0	324271	0	0	0	1.35888e+06	0	0
764	Anthophora plumipes	Campania	May	Semi-natural	CAES	South	Solitary	5.143	Excavator	Univoltine	Polylectic	0.2998	20.33	77.81	585433	0	0	0	0	0	0	0	0
765	Andrena nigroolivacea	Campania	May	Semi-natural	CAES	South	Solitary	0.941	Excavator	Univoltine	Oligolectic	0.2998	20.33	77.81	0	0	0	0	0	0	0	0	0
766	Andrena humilis	Campania	May	Semi-natural	CAES	South	Solitary	0.668	Excavator	Univoltine	Oligolectic	0.2998	20.33	77.81	0	0	68433.1	0	0	0	0	0	0
767	Andrena nigroolivacea	Campania	May	Semi-natural	CAES	South	Solitary	0.941	Excavator	Univoltine	Oligolectic	0.2998	20.33	77.81	443646	0	0	0	0	0	0	0	0
768	Andrena nigroolivacea	Campania	May	Semi-natural	CAES	South	Solitary	0.941	Excavator	Univoltine	Oligolectic	0.2998	20.33	77.81	353548	0	35864.5	0	0	162.142	0	0	0
769	Andrena nigroolivacea	Campania	May	Semi-natural	CAES	South	Solitary	0.941	Excavator	Univoltine	Oligolectic	0.2998	20.33	77.81	3.35754e+06	0	172114	0	0	60759.8	0	0	0
770	Lasioglossum villosulum	Campania	May	Semi-natural	CAES	South	Solitary	0.126	Excavator	Univoltine	Polylectic	0.2998	20.33	77.81	606931	27612.4	220930	0	10431.6	0	0	0	0
771	Megachile parietina	Campania	May	Semi-natural	CAES	South	Solitary	5.306	Mason	Univoltine	Polylectic	0.2998	20.33	77.81	0	0	0	0	0	186.78	0	0	0
772	Chelostoma florisomne	Campania	May	Semi-natural	CAES	South	Solitary	0.223	Renter	Univoltine	Oligolectic	0.2998	20.33	77.81	0	4362.88	734343	0	0	176.401	0	0	0
773	Lasioglossum interruptum	Campania	May	Semi-natural	CAES	South	Primitively eusocial	0.161	Excavator	Univoltine	Polylectic	0.2998	20.33	77.81	4.60501e+07	0	0	0	0	333.837	0	0	0
774	Lasioglossum interruptum	Campania	May	Semi-natural	CAES	South	Primitively eusocial	0.161	Excavator	Univoltine	Polylectic	0.2998	20.33	77.81	1.45372e+10	0	643736	0	0	0	0	0	0
775	Lasioglossum interruptum	Campania	May	Semi-natural	CAES	South	Primitively eusocial	0.161	Excavator	Univoltine	Polylectic	0.2998	20.33	77.81	3.68628e+06	0	59358.9	0	0	0	0	0	0
776	Lasioglossum villosulum	Campania	May	Semi-natural	CAES	South	Solitary	0.126	Excavator	Univoltine	Polylectic	0.2998	20.33	77.81	412826	0	107931	0	0	626.561	0	0	0
777	Lasioglossum interruptum	Campania	May	Semi-natural	CAES	South	Primitively eusocial	0.161	Excavator	Univoltine	Polylectic	0.2998	20.33	77.81	6.09143e+06	0	0	0	0	109.549	0	0	0
778	Lasioglossum interruptum	Campania	May	Semi-natural	CAES	South	Primitively eusocial	0.161	Excavator	Univoltine	Polylectic	0.2998	20.33	77.81	1.07834e+06	0	0	0	0	49.1589	0	0	0
779	Lasioglossum villosulum	Campania	May	Semi-natural	CAES	South	Solitary	0.126	Excavator	Univoltine	Polylectic	0.2998	20.33	77.81	8.33075e+06	0	15480.5	0	0	0	0	0	0
780	Lasioglossum villosulum	Campania	May	Semi-natural	CAES	South	Solitary	0.126	Excavator	Univoltine	Polylectic	0.2998	20.33	77.81	1.31237e+07	0	0	0	0	0	0	0	0
781	Lasioglossum villosulum	Campania	May	Semi-natural	CAES	South	Solitary	0.126	Excavator	Univoltine	Polylectic	0.2998	20.33	77.81	966957	3996.8	0	0	48387.3	2620.02	0	0	0
782	Lasioglossum villosulum	Campania	May	Semi-natural	CAES	South	Solitary	0.126	Excavator	Univoltine	Polylectic	0.2998	20.33	77.81	1.6134e+06	0	0	0	151903	0	0	0	0
783	Apis mellifera	Sicily	June	Semi-natural	SIES	South	Highly eusocial	1.774	Managed apiary	Multivoltine	Polylectic	0.759	37.44	38.19	4.65074e+06	0	24814.7	0	0	0	0	0	0
784	Apis mellifera	Sicily	June	Semi-natural	SIES	South	Highly eusocial	1.774	Managed apiary	Multivoltine	Polylectic	0.759	37.44	38.19	2.92399e+06	0	0	0	11043.1	365.228	0	0	0
785	Apis mellifera	Sicily	June	Semi-natural	SIES	South	Highly eusocial	1.774	Managed apiary	Multivoltine	Polylectic	0.759	37.44	38.19	4.57625e+06	0	18984.7	0	8683.73	56245.4	0	0	0
786	Icteranthidium grohmanni	Sicily	June	Semi-natural	SIES	South	Solitary	1.898	Renter	Univoltine	Polylectic	0.759	37.44	38.19	598870	0	0	0	15271.4	0	0	0	0
787	Halictus quadricinctus	Sicily	June	Semi-natural	SIES	South	Solitary	1.474	Excavator	Univoltine	Polylectic	0.759	37.44	38.19	984769	0	0	0	0	381.481	0	0	0
788	Apis mellifera	Sicily	June	Semi-natural	SIES	South	Highly eusocial	1.774	Managed apiary	Multivoltine	Polylectic	0.759	37.44	38.19	1.1189e+06	11917.8	0	8604.39	0	0	0	0	660.628
789	Amegilla quadrifasciata	Sicily	June	Semi-natural	SIES	South	Solitary	4.054	Excavator	Univoltine	Polylectic	0.759	37.44	38.19	5.3385e+10	0	0	0	12870.2	396.503	0	0	0
790	Halictus fulvipes	Sicily	June	Semi-natural	SIES	South	Primitively eusocial	0.495	Excavator	Univoltine	Polylectic	0.759	37.44	38.19	3.71879e+07	0	0	0	56419.1	380.012	0	0	0
791	Colletes daviesanus	Sicily	June	Semi-natural	SIES	South	Solitary	0.973	Excavator	Univoltine	Oligolectic	0.759	37.44	38.19	6.32264e+08	0	0	0	0	1.38914e+06	0	0	0
792	Anthidium florentinum	Sicily	June	Semi-natural	SIES	South	Solitary	4.288	Renter	Univoltine	Oligolectic	0.759	37.44	38.19	2.01752e+06	0	0	0	0	5955.37	0	0	0
793	Colletes daviesanus	Sicily	June	Semi-natural	SIES	South	Solitary	0.973	Excavator	Univoltine	Oligolectic	0.759	37.44	38.19	467223	0	0	0	0	1.22488e+06	0	0	0
794	Lasioglossum discum	Sicily	June	Semi-natural	SIES	South	Solitary	0.583	Excavator	Univoltine	Polylectic	0.759	37.44	38.19	1.54523e+06	0	0	79.2825	0	114180	0	0	0
795	Ceratina cyanea	Sicily	June	Semi-natural	SIES	South	Solitary	0.122	Excavator	Univoltine	Polylectic	0.759	37.44	38.19	8.23353e+06	0	0	8198.43	0	652200	0	0	0
796	Halictus fulvipes	Sicily	June	Semi-natural	SIES	South	Primitively eusocial	0.495	Excavator	Univoltine	Polylectic	0.759	37.44	38.19	1.14781e+06	0	0	0	6808.73	2687.08	0	0	0
797	Nomiapis diversipes	Sicily	June	Semi-natural	SIES	South	Solitary	0.316	Excavator	Univoltine	Polylectic	0.759	37.44	38.19	1.26642e+06	0	0	0	0	606.563	0	0	0
798	Lasioglossum discum	Sicily	June	Semi-natural	SIES	South	Solitary	0.583	Excavator	Univoltine	Polylectic	0.759	37.44	38.19	4.48627e+06	0	0	0	0	446.404	0	0	0
799	Ceratina cyanea	Sicily	June	Semi-natural	SIES	South	Solitary	0.122	Excavator	Univoltine	Polylectic	0.759	37.44	38.19	0	0	0	0	0	302.901	0	0	0
800	Seladonia gemmea	Sicily	June	Semi-natural	SIES	South	Primitively eusocial	0.121	Excavator	Univoltine	Polylectic	0.759	37.44	38.19	1.76965e+09	0	0	0	0	136.248	0	0	0
801	Nomiapis diversipes	Sicily	June	Semi-natural	SIES	South	Solitary	0.316	Excavator	Univoltine	Polylectic	0.759	37.44	38.19	0	0	0	0	0	1516.73	0	0	0
802	Halictus sexcinctus	Sicily	June	Semi-natural	SIES	South	Primitively eusocial	1.41	Excavator	Univoltine	Polylectic	0.759	37.44	38.19	1.28979e+06	0	0	0	0	885.454	0	0	0
803	Halictus quadricinctus	Sicily	June	Semi-natural	SIES	South	Solitary	1.474	Excavator	Univoltine	Polylectic	0.759	37.44	38.19	1.40842e+12	0	0	0	44311.1	864.372	0	0	0
804	Halictus sexcinctus	Sicily	June	Semi-natural	SIES	South	Primitively eusocial	1.41	Excavator	Univoltine	Polylectic	0.759	37.44	38.19	3.98054e+12	0	0	0	31907.5	444564	0	0	0
805	Apis mellifera	Sicily	June	Semi-natural	SIES	South	Highly eusocial	1.774	Managed apiary	Multivoltine	Polylectic	0.759	37.44	38.19	668255	0	0	0	5856.3	2601.74	0	0	0
806	Halictus sexcinctus	Sicily	June	Semi-natural	SIES	South	Primitively eusocial	1.41	Excavator	Univoltine	Polylectic	0.759	37.44	38.19	5.46965e+06	0	0	0	0	95.607	0	0	0
807	Halictus sexcinctus	Sicily	June	Semi-natural	SIES	South	Primitively eusocial	1.41	Excavator	Univoltine	Polylectic	0.759	37.44	38.19	1.90195e+07	0	0	0	0	1425.28	0	0	0
808	Halictus sexcinctus	Sicily	June	Semi-natural	SIES	South	Primitively eusocial	1.41	Excavator	Univoltine	Polylectic	0.759	37.44	38.19	1.14764e+06	0	0	0	0	314.248	0	0	0
809	Nomiapis diversipes	Sicily	June	Semi-natural	SIES	South	Solitary	0.316	Excavator	Univoltine	Polylectic	0.759	37.44	38.19	4.93666e+06	0	0	0	0	0	0	0	0
810	Halictus sexcinctus	Sicily	June	Semi-natural	SIES	South	Primitively eusocial	1.41	Excavator	Univoltine	Polylectic	0.759	37.44	38.19	3.5228e+06	0	0	0	7492.06	39298.6	0	0	0
811	Halictus scabiosae	Sicily	June	Semi-natural	SIES	South	Primitively eusocial	0.986	Excavator	Univoltine	Polylectic	0.759	37.44	38.19	0	0	0	0	0	724.115	0	0	0
812	Andrena flavipes	Sicily	June	Semi-natural	SIES	South	Solitary	0.721	Excavator	Bivoltine	Polylectic	0.759	37.44	38.19	88609.1	0	0	0	0	996.633	0	0	0
813	Megachile leachella	Sicily	June	Semi-natural	SIES	South	Solitary	1.242	Excavator	Univoltine	Oligolectic	0.759	37.44	38.19	29912.7	0	0	0	0	688.926	0	0	0
814	Anthidium manicatum	Sicily	June	Semi-natural	SIES	South	Solitary	3.234	Renter	Univoltine	Oligolectic	0.759	37.44	38.19	123620	0	0	0	0	638.301	0	0	0
815	Icteranthidium grohmanni	Sicily	June	Semi-natural	SIES	South	Solitary	1.898	Renter	Univoltine	Polylectic	0.759	37.44	38.19	959613	0	0	0	14096.9	269.385	0	0	0
816	Halictus scabiosae	Sicily	June	Semi-natural	SIES	South	Primitively eusocial	0.986	Excavator	Univoltine	Polylectic	0.759	37.44	38.19	451099	0	0	0	0	269508	0	0	0
817	Nomioides facilis	Sicily	June	Semi-natural	SIES	South	Solitary	0.019	Excavator	Univoltine	Polylectic	0.759	37.44	38.19	1.39891e+06	0	4.55066e+07	0	0	0	0	0	0
818	Nomioides facilis	Sicily	June	Semi-natural	SIES	South	Solitary	0.019	Excavator	Univoltine	Polylectic	0.759	37.44	38.19	6.63769e+06	0	0	0	0	0	0	0	0
819	Seladonia gemmea	Sicily	June	Semi-natural	SIES	South	Primitively eusocial	0.121	Excavator	Univoltine	Polylectic	0.759	37.44	38.19	8.79097e+06	0	488221	0	0	0	0	13856.2	0
820	Eucera nigrifacies	Sicily	May	Intensive	SIAI	South	Solitary	1.092	Excavator	Univoltine	Oligolectic	0.759	30.11	44.81	5.6128e+06	0	0	0	0	0	0	0	0
821	Eucera nigrifacies	Sicily	May	Intensive	SIAI	South	Solitary	1.092	Excavator	Univoltine	Oligolectic	0.759	30.11	44.81	6.18186e+06	0	320550	0	58704.6	0	0	0	0
822	Eucera nigrifacies	Sicily	May	Intensive	SIAI	South	Solitary	1.092	Excavator	Univoltine	Oligolectic	0.759	30.11	44.81	1.84686e+06	0	0	0	81845	0	0	0	0
823	Eucera nigrifacies	Sicily	May	Intensive	SIAI	South	Solitary	1.092	Excavator	Univoltine	Oligolectic	0.759	30.11	44.81	3.69779e+06	0	48581.4	0	15589.5	0	0	0	0
824	Eucera nigrifacies	Sicily	May	Intensive	SIAI	South	Solitary	1.092	Excavator	Univoltine	Oligolectic	0.759	30.11	44.81	1.19871e+07	0	0	0	0	0	0	0	0
825	Eucera nigrifacies	Sicily	May	Intensive	SIAI	South	Solitary	1.092	Excavator	Univoltine	Oligolectic	0.759	30.11	44.81	6.74249e+06	0	0	0	9422.29	0	0	0	0
826	Eucera nigrifacies	Sicily	May	Intensive	SIAI	South	Solitary	1.092	Excavator	Univoltine	Oligolectic	0.759	30.11	44.81	6.53722e+06	0	0	0	11489.3	0	0	0	0
827	Eucera nigrifacies	Sicily	May	Intensive	SIAI	South	Solitary	1.092	Excavator	Univoltine	Oligolectic	0.759	30.11	44.81	2.61877e+06	0	0	0	34417.3	0	0	0	0
828	Hoplitis adunca	Sicily	May	Intensive	SIAI	South	Solitary	0.996	Renter	Univoltine	Oligolectic	0.759	30.11	44.81	5.08376e+06	0	0	0	0	0	0	0	0
829	Hoplitis adunca	Sicily	May	Intensive	SIAI	South	Solitary	0.996	Renter	Univoltine	Oligolectic	0.759	30.11	44.81	4.50195e+06	0	363988	0	0	878.74	0	0	0
830	Hoplitis adunca	Sicily	May	Intensive	SIAI	South	Solitary	0.996	Renter	Univoltine	Oligolectic	0.759	30.11	44.81	2.10764e+06	0	4.47373e+06	0	0	0	0	0	0
831	Hoplitis adunca	Sicily	May	Intensive	SIAI	South	Solitary	0.996	Renter	Univoltine	Oligolectic	0.759	30.11	44.81	3.79712e+06	0	479030	0	0	0	0	0	0
832	Eucera nigrifacies	Sicily	May	Intensive	SIAI	South	Solitary	1.092	Excavator	Univoltine	Oligolectic	0.759	30.11	44.81	4.18213e+06	0	0	0	5912.36	0	0	0	0
833	Hoplitis adunca	Sicily	May	Intensive	SIAI	South	Solitary	0.996	Renter	Univoltine	Oligolectic	0.759	30.11	44.81	1.0689e+06	0	0	0	0	0	0	0	0
834	Eucera nigrifacies	Sicily	May	Intensive	SIAI	South	Solitary	1.092	Excavator	Univoltine	Oligolectic	0.759	30.11	44.81	2.16269e+06	0	0	0	0	0	0	0	0
835	Eucera nigrifacies	Sicily	May	Intensive	SIAI	South	Solitary	1.092	Excavator	Univoltine	Oligolectic	0.759	30.11	44.81	1.22337e+06	0	0	0	18776.7	0	0	0	101.114
836	Eucera nigrifacies	Sicily	May	Intensive	SIAI	South	Solitary	1.092	Excavator	Univoltine	Oligolectic	0.759	30.11	44.81	4.58578e+06	0	26831.7	0	8757.38	0	0	0	0
837	Osmia aurulenta	Sicily	May	Intensive	SIAI	South	Solitary	1.439	Renter	Univoltine	Polylectic	0.759	30.11	44.81	3.49686e+06	480.308	0	0	0	0	0	0	0
838	Eucera nigrifacies	Sicily	May	Intensive	SIAI	South	Solitary	1.092	Excavator	Univoltine	Oligolectic	0.759	30.11	44.81	747374	0	0	0	0	0	0	0	0
839	Eucera nigrifacies	Sicily	May	Intensive	SIAI	South	Solitary	1.092	Excavator	Univoltine	Oligolectic	0.759	30.11	44.81	1.07717e+06	0	32590.2	0	60452.2	0	0	0	0
840	Apis mellifera	Sicily	May	Intensive	SIAI	South	Highly eusocial	1.774	Managed apiary	Multivoltine	Polylectic	0.759	30.11	44.81	1.96145e+06	0	8490.26	0	0	0	0	0	0
841	Eucera nigrifacies	Sicily	May	Intensive	SIAI	South	Solitary	1.092	Excavator	Univoltine	Oligolectic	0.759	30.11	44.81	1.01414e+07	0	58551.8	0	0	0	0	0	0
842	Hoplitis adunca	Sicily	May	Intensive	SIAI	South	Solitary	0.996	Renter	Univoltine	Oligolectic	0.759	30.11	44.81	4.25961e+09	349.436	70115.1	0	0	95.7577	0	0	0
843	Hoplitis adunca	Sicily	May	Intensive	SIAI	South	Solitary	0.996	Renter	Univoltine	Oligolectic	0.759	30.11	44.81	2.0273e+06	0	0	0	0	0	0	0	0
844	Eucera nigrifacies	Sicily	May	Intensive	SIAI	South	Solitary	1.092	Excavator	Univoltine	Oligolectic	0.759	30.11	44.81	2.93092e+06	0	0	0	0	0	0	0	0
845	Hoplitis adunca	Sicily	May	Intensive	SIAI	South	Solitary	0.996	Renter	Univoltine	Oligolectic	0.759	30.11	44.81	7.59128e+06	0	47097.5	0	0	0	0	0	0
846	Hylaeus angustatus	Sicily	May	Intensive	SIAI	South	Solitary	0.042	Renter	Univoltine	Polylectic	0.759	30.11	44.81	664853	0	0	0	0	0	0	0	0
847	Hylaeus sp.	Sicily	May	Intensive	SIAI	South	Solitary	0.1	Renter	Univoltine	Polylectic	0.759	30.11	44.81	1.18287e+07	0	32074.5	0	0	0	0	0	0
848	Bombus terrestris	Sicily	March	Semi-natural	SIES	South	Primitively eusocial	5.855	Renter	Bivoltine	Polylectic	0.759	16.31	88.19	8.81276e+06	0	0	0	0	160.397	0	0	0
849	Apis mellifera	Sicily	March	Semi-natural	SIES	South	Highly eusocial	1.774	Managed apiary	Multivoltine	Polylectic	0.759	16.31	88.19	4.52887e+06	0	43005.5	0	125685	0	0	0	0
850	Apis mellifera	Sicily	March	Semi-natural	SIES	South	Highly eusocial	1.774	Managed apiary	Multivoltine	Polylectic	0.759	16.31	88.19	1.08019e+11	0	0	0	264720	0	0	76.3886	0
851	Eucera nigrescens	Sicily	March	Semi-natural	SIES	South	Solitary	2.999	Excavator	Univoltine	Oligolectic	0.759	16.31	88.19	6.13236e+06	0	1.86666e+06	0	0	0	0	0	0
852	Eucera nigrescens	Sicily	March	Semi-natural	SIES	South	Solitary	2.999	Excavator	Univoltine	Oligolectic	0.759	16.31	88.19	121043	0	51431.3	0	0	0	0	0	0
853	Andrena flavipes	Sicily	March	Semi-natural	SIES	South	Solitary	0.721	Excavator	Bivoltine	Polylectic	0.759	16.31	88.19	160566	0	498200	0	0	171.532	0	0	0
854	Apis mellifera	Sicily	March	Semi-natural	SIES	South	Highly eusocial	1.774	Managed apiary	Multivoltine	Polylectic	0.759	16.31	88.19	3.19604e+10	0	0	0	0	0	0	0	0
855	Apis mellifera	Sicily	March	Semi-natural	SIES	South	Highly eusocial	1.774	Managed apiary	Multivoltine	Polylectic	0.759	16.31	88.19	1.2649e+11	0	0	0	6099.56	0	0	0	0
856	Apis mellifera	Sicily	March	Semi-natural	SIES	South	Highly eusocial	1.774	Managed apiary	Multivoltine	Polylectic	0.759	16.31	88.19	3.11617e+10	0	33408.2	0	0	0	0	0	0
857	Eucera nigrifacies	Sicily	March	Semi-natural	SIES	South	Solitary	1.092	Excavator	Univoltine	Oligolectic	0.759	16.31	88.19	3.77935e+06	0	128707	0	0	0	0	0	0
858	Eucera nigrifacies	Sicily	March	Semi-natural	SIES	South	Solitary	1.092	Excavator	Univoltine	Oligolectic	0.759	16.31	88.19	5.85387e+06	0	36505.1	0	0	0	0	0	0
859	Eucera nigrifacies	Sicily	March	Semi-natural	SIES	South	Solitary	1.092	Excavator	Univoltine	Oligolectic	0.759	16.31	88.19	3.96414e+06	0	0	0	0	533.133	0	0	0
860	Bombus terrestris	Sicily	March	Semi-natural	SIES	South	Primitively eusocial	5.855	Renter	Bivoltine	Polylectic	0.759	16.31	88.19	2.86484e+06	0	656804	0	0	89.0263	0	0	0
861	Bombus terrestris	Sicily	March	Semi-natural	SIES	South	Primitively eusocial	5.855	Renter	Bivoltine	Polylectic	0.759	16.31	88.19	1.61857e+06	0	0	0	7059.06	0	0	0	0
862	Andrena sp.	Sicily	March	Semi-natural	SIES	South	Solitary	0.51	Excavator	Univoltine	Oligolectic	0.759	16.31	88.19	307598	0	0	0	7716.4	0	0	0	0
863	Andrena sp.	Sicily	March	Semi-natural	SIES	South	Solitary	0.51	Excavator	Univoltine	Oligolectic	0.759	16.31	88.19	1.00215e+10	0	215162	0	0	0	0	0	0
864	Andrena flavipes	Sicily	March	Semi-natural	SIES	South	Solitary	0.721	Excavator	Bivoltine	Polylectic	0.759	16.31	88.19	7.78273e+06	0	0	0	0	0	0	0	0
865	Lasioglossum malachurum	Sicily	March	Semi-natural	SIES	South	Primitively eusocial	0.211	Excavator	Univoltine	Polylectic	0.759	16.31	88.19	1.30499e+06	0	4.00744e+06	0	0	0	0	0	0
866	Eucera nigrifacies	Sicily	May	Semi-natural	SIES	South	Solitary	1.092	Excavator	Univoltine	Oligolectic	0.759	26.9	70.56	4.81694e+08	0	0	0	0	107.485	0	0	0
867	Eucera nigrifacies	Sicily	May	Semi-natural	SIES	South	Solitary	1.092	Excavator	Univoltine	Oligolectic	0.759	26.9	70.56	1.40361e+07	0	0	0	0	0	0	0	0
868	Eucera nigrifacies	Sicily	May	Semi-natural	SIES	South	Solitary	1.092	Excavator	Univoltine	Oligolectic	0.759	26.9	70.56	337313	0	0	0	0	0	0	0	0
869	Eucera nigrifacies	Sicily	May	Semi-natural	SIES	South	Solitary	1.092	Excavator	Univoltine	Oligolectic	0.759	26.9	70.56	0	0	0	0	0	0	0	0	0
870	Apis mellifera	Sicily	May	Semi-natural	SIES	South	Highly eusocial	1.774	Managed apiary	Multivoltine	Polylectic	0.759	26.9	70.56	503613	0	49587.1	0	9294.12	0	0	0	0
871	Eucera nigrifacies	Sicily	May	Semi-natural	SIES	South	Solitary	1.092	Excavator	Univoltine	Oligolectic	0.759	26.9	70.56	515628	0	0	0	0	0	0	0	0
872	Eucera nigrifacies	Sicily	May	Semi-natural	SIES	South	Solitary	1.092	Excavator	Univoltine	Oligolectic	0.759	26.9	70.56	4.69663e+07	0	308823	0	0	0	0	0	0
873	Eucera nigrifacies	Sicily	May	Semi-natural	SIES	South	Solitary	1.092	Excavator	Univoltine	Oligolectic	0.759	26.9	70.56	1.44843e+06	0	0	0	22570.7	16037.4	0	0	0
874	Apis mellifera	Sicily	May	Semi-natural	SIES	South	Highly eusocial	1.774	Managed apiary	Multivoltine	Polylectic	0.759	26.9	70.56	2.87452e+06	0	0	0	75519.9	90551	0	7228.18	0
875	Eucera nigrifacies	Sicily	May	Semi-natural	SIES	South	Solitary	1.092	Excavator	Univoltine	Oligolectic	0.759	26.9	70.56	404659	0	0	0	0	0	0	0	0
876	Eucera nigrifacies	Sicily	May	Semi-natural	SIES	South	Solitary	1.092	Excavator	Univoltine	Oligolectic	0.759	26.9	70.56	0	0	0	0	0	49.4191	0	0	0
877	Andrena flavipes	Sicily	May	Semi-natural	SIES	South	Solitary	0.721	Excavator	Bivoltine	Polylectic	0.759	26.9	70.56	6.69085e+06	0	0	0	0	0	0	0	0
878	Apis mellifera	Sicily	May	Semi-natural	SIES	South	Highly eusocial	1.774	Managed apiary	Multivoltine	Polylectic	0.759	26.9	70.56	4.93438e+06	0	166329	0	0	0	0	0	0
879	Eucera nigrifacies	Sicily	May	Semi-natural	SIES	South	Solitary	1.092	Excavator	Univoltine	Oligolectic	0.759	26.9	70.56	8.10398e+11	0	0	0	43127.3	0	0	0	0
880	Apis mellifera	Sicily	May	Semi-natural	SIES	South	Highly eusocial	1.774	Managed apiary	Multivoltine	Polylectic	0.759	26.9	70.56	1.77111e+07	0	0	0	42716.6	0	0	0	0
881	Hoplitis adunca	Sicily	May	Semi-natural	SIES	South	Solitary	0.996	Renter	Univoltine	Oligolectic	0.759	26.9	70.56	4.8942e+06	0	19876.4	0	22245.8	0	0	0	0
882	Eucera nigrifacies	Sicily	May	Semi-natural	SIES	South	Solitary	1.092	Excavator	Univoltine	Oligolectic	0.759	26.9	70.56	0	0	0	0	25058.3	64.254	0	0	0
883	Eucera nigrifacies	Sicily	May	Semi-natural	SIES	South	Solitary	1.092	Excavator	Univoltine	Oligolectic	0.759	26.9	70.56	601685	0	517162	0	108069	0	0	0	0
884	Eucera nigrifacies	Sicily	May	Semi-natural	SIES	South	Solitary	1.092	Excavator	Univoltine	Oligolectic	0.759	26.9	70.56	1.10875e+06	0	62362.4	0	44659.1	0	0	0	0
885	Eucera nigrifacies	Sicily	May	Semi-natural	SIES	South	Solitary	1.092	Excavator	Univoltine	Oligolectic	0.759	26.9	70.56	732843	0	0	0	0	0	0	0	0
886	Eucera nigrifacies	Sicily	May	Semi-natural	SIES	South	Solitary	1.092	Excavator	Univoltine	Oligolectic	0.759	26.9	70.56	3.13781e+06	0	0	0	18709.7	0	0	0	0
887	Eucera nigrifacies	Sicily	May	Semi-natural	SIES	South	Solitary	1.092	Excavator	Univoltine	Oligolectic	0.759	26.9	70.56	0	0	597177	0	37429.2	58756	0	0	0
888	Eucera nigrifacies	Sicily	May	Semi-natural	SIES	South	Solitary	1.092	Excavator	Univoltine	Oligolectic	0.759	26.9	70.56	441484	1404.83	3.08021e+06	0	59455.1	601.053	0	0	0
889	Eucera nigrifacies	Sicily	May	Semi-natural	SIES	South	Solitary	1.092	Excavator	Univoltine	Oligolectic	0.759	26.9	70.56	202150	604.46	0	0	19567.7	0	0	0	0
890	Eucera nigrifacies	Sicily	May	Semi-natural	SIES	South	Solitary	1.092	Excavator	Univoltine	Oligolectic	0.759	26.9	70.56	5.98405e+06	0	0	0	0	0	0	0	0
891	Halictus scabiosae	Sicily	May	Semi-natural	SIES	South	Primitively eusocial	0.986	Excavator	Univoltine	Polylectic	0.759	26.9	70.56	0	0	24071.9	0	0	0	0	0	0
892	Halictus scabiosae	Sicily	May	Semi-natural	SIES	South	Primitively eusocial	0.986	Excavator	Univoltine	Polylectic	0.759	26.9	70.56	573213	0	28921.7	0	8339.5	99.2031	0	0	0
893	Halictus scabiosae	Sicily	May	Semi-natural	SIES	South	Primitively eusocial	0.986	Excavator	Univoltine	Polylectic	0.759	26.9	70.56	1.12736e+07	0	0	0	0	7759.41	0	0	0
894	Halictus scabiosae	Sicily	May	Semi-natural	SIES	South	Primitively eusocial	0.986	Excavator	Univoltine	Polylectic	0.759	26.9	70.56	0	0	52389.5	0	0	75.0952	0	0	0
895	Halictus scabiosae	Sicily	May	Semi-natural	SIES	South	Primitively eusocial	0.986	Excavator	Univoltine	Polylectic	0.759	26.9	70.56	640862	0	0	0	0	0	0	0	0
896	Apis mellifera	Sicily	May	Semi-natural	SIES	South	Highly eusocial	1.774	Managed apiary	Multivoltine	Polylectic	0.759	26.9	70.56	918213	0	0	0	0	1346.07	0	0	0
897	Eucera nigrifacies	Sicily	May	Semi-natural	SIES	South	Solitary	1.092	Excavator	Univoltine	Oligolectic	0.759	26.9	70.56	1.78691e+07	0	74673.8	0	24330.5	0	0	0	0
898	Eucera nigrifacies	Sicily	May	Semi-natural	SIES	South	Solitary	1.092	Excavator	Univoltine	Oligolectic	0.759	26.9	70.56	5.11554e+06	0	121639	0	25801.1	0	0	0	0
899	Eucera nigrifacies	Sicily	May	Semi-natural	SIES	South	Solitary	1.092	Excavator	Univoltine	Oligolectic	0.759	26.9	70.56	7.97376e+06	0	0	0	0	0	0	0	0
900	Eucera nigrifacies	Sicily	May	Semi-natural	SIES	South	Solitary	1.092	Excavator	Univoltine	Oligolectic	0.759	26.9	70.56	0	943.047	0	0	0	0	0	0	0
901	Eucera nigrifacies	Sicily	May	Semi-natural	SIES	South	Solitary	1.092	Excavator	Univoltine	Oligolectic	0.759	26.9	70.56	583367	0	0	0	0	0	0	0	0
902	Eucera nigrifacies	Sicily	May	Semi-natural	SIES	South	Solitary	1.092	Excavator	Univoltine	Oligolectic	0.759	26.9	70.56	4.79219e+07	0	0	0	0	0	0	0	0
903	Eucera nigrifacies	Sicily	May	Semi-natural	SIES	South	Solitary	1.092	Excavator	Univoltine	Oligolectic	0.759	26.9	70.56	2.95664e+11	0	0	0	62784.3	59207.7	0	0	0
904	Eucera nigrifacies	Sicily	May	Semi-natural	SIES	South	Solitary	1.092	Excavator	Univoltine	Oligolectic	0.759	26.9	70.56	2.61736e+09	0	650359	0	45474.6	0	0	0	0
905	Eucera nigrifacies	Sicily	May	Semi-natural	SIES	South	Solitary	1.092	Excavator	Univoltine	Oligolectic	0.759	26.9	70.56	7.34449e+06	0	122535	0	0	29210.4	0	0	641.123
906	Halictus scabiosae	Sicily	May	Semi-natural	SIES	South	Primitively eusocial	0.986	Excavator	Univoltine	Polylectic	0.759	26.9	70.56	3.46086e+07	0	0	0	0	67.8212	0	0	0
907	Halictus scabiosae	Sicily	May	Semi-natural	SIES	South	Primitively eusocial	0.986	Excavator	Univoltine	Polylectic	0.759	26.9	70.56	2.01577e+10	0	0	0	0	0	0	0	0
908	Halictus scabiosae	Sicily	May	Semi-natural	SIES	South	Primitively eusocial	0.986	Excavator	Univoltine	Polylectic	0.759	26.9	70.56	5.49554e+06	0	0	0	0	267.593	0	0	0
909	Halictus scabiosae	Sicily	May	Semi-natural	SIES	South	Primitively eusocial	0.986	Excavator	Univoltine	Polylectic	0.759	26.9	70.56	2.16999e+06	0	0	0	0	0	0	0	0
910	Halictus scabiosae	Sicily	May	Semi-natural	SIES	South	Primitively eusocial	0.986	Excavator	Univoltine	Polylectic	0.759	26.9	70.56	9.56089e+09	0	257961	0	0	0	0	0	0
911	Apis mellifera	Sicily	April	Intensive	SIAI	South	Highly eusocial	1.774	Managed apiary	Multivoltine	Polylectic	0.759	21.13	74.38	3.74876e+07	0	35896.7	0	0	92.9176	0	0	0
912	Eucera eucnemidea	Sicily	April	Intensive	SIAI	South	Solitary	0.775	Excavator	Univoltine	Oligolectic	0.759	21.13	74.38	9.68506e+06	0	0	0	0	137.953	0	0	0
913	Eucera eucnemidea	Sicily	April	Intensive	SIAI	South	Solitary	0.775	Excavator	Univoltine	Oligolectic	0.759	21.13	74.38	3.12446e+11	0	23142.8	0	0	0	0	0	0
914	Apis mellifera	Sicily	April	Intensive	SIAI	South	Highly eusocial	1.774	Managed apiary	Multivoltine	Polylectic	0.759	21.13	74.38	1.35245e+08	0	55546	0	0	0	0	0	0
915	Eucera oraniensis	Sicily	April	Intensive	SIAI	South	Solitary	1.6	Excavator	Univoltine	Polylectic	0.759	21.13	74.38	2.15662e+09	0	36673.7	0	21495.2	0	0	0	0
916	Apis mellifera	Sicily	April	Intensive	SIAI	South	Highly eusocial	1.774	Managed apiary	Multivoltine	Polylectic	0.759	21.13	74.38	1.76415e+07	0	0	0	10089.9	89.8697	0	0	0
917	Eucera eucnemidea	Sicily	April	Intensive	SIAI	South	Solitary	0.775	Excavator	Univoltine	Oligolectic	0.759	21.13	74.38	9.13601e+06	0	0	0	19245.5	0	0	0	0
918	Eucera eucnemidea	Sicily	April	Intensive	SIAI	South	Solitary	0.775	Excavator	Univoltine	Oligolectic	0.759	21.13	74.38	3.16656e+06	0	0	0	0	0	0	0	0
919	Eucera eucnemidea	Sicily	April	Intensive	SIAI	South	Solitary	0.775	Excavator	Univoltine	Oligolectic	0.759	21.13	74.38	3.51705e+06	0	0	0	19616.5	72.4138	0	0	0
920	Andrena flavipes	Sicily	April	Intensive	SIAI	South	Solitary	0.721	Excavator	Bivoltine	Polylectic	0.759	21.13	74.38	2.51582e+06	0	0	0	0	0	0	0	0
921	Eucera eucnemidea	Sicily	April	Intensive	SIAI	South	Solitary	0.775	Excavator	Univoltine	Oligolectic	0.759	21.13	74.38	2.32668e+06	0	0	0	23554.3	0	0	0	0
922	Eucera eucnemidea	Sicily	April	Intensive	SIAI	South	Solitary	0.775	Excavator	Univoltine	Oligolectic	0.759	21.13	74.38	1.6161e+06	0	0	0	0	0	0	0	0
923	Eucera eucnemidea	Sicily	April	Intensive	SIAI	South	Solitary	0.775	Excavator	Univoltine	Oligolectic	0.759	21.13	74.38	1.46797e+06	0	0	0	21134.6	0	0	873344	0
924	Eucera eucnemidea	Sicily	April	Intensive	SIAI	South	Solitary	0.775	Excavator	Univoltine	Oligolectic	0.759	21.13	74.38	994816	2510.28	59526.6	0	109953	227.39	0	0	0
925	Eucera eucnemidea	Sicily	April	Intensive	SIAI	South	Solitary	0.775	Excavator	Univoltine	Oligolectic	0.759	21.13	74.38	4.86007e+06	0	65684.2	0	0	69.4119	0	0	0
926	Apis mellifera	Sicily	April	Intensive	SIAI	South	Highly eusocial	1.774	Managed apiary	Multivoltine	Polylectic	0.759	21.13	74.38	4.96806e+08	0	0	0	0	0	0	0	0
927	Andrena flavipes	Sicily	April	Intensive	SIAI	South	Solitary	0.721	Excavator	Bivoltine	Polylectic	0.759	21.13	74.38	4.78789e+06	0	0	0	16856.5	2028.25	0	0	0
928	Hoplitis adunca	Sicily	April	Intensive	SIAI	South	Solitary	0.996	Renter	Univoltine	Oligolectic	0.759	21.13	74.38	1.24576e+06	0	0	0	15482.2	0	0	0	0
929	Andrena flavipes	Sicily	April	Intensive	SIAI	South	Solitary	0.721	Excavator	Bivoltine	Polylectic	0.759	21.13	74.38	2.48443e+06	0	0	0	6121.91	0	0	0	0
930	Andrena flavipes	Sicily	April	Intensive	SIAI	South	Solitary	0.721	Excavator	Bivoltine	Polylectic	0.759	21.13	74.38	0	0	0	0	0	0	0	0	0
931	Eucera eucnemidea	Sicily	April	Intensive	SIAI	South	Solitary	0.775	Excavator	Univoltine	Oligolectic	0.759	21.13	74.38	0	0	0	0	21169.6	80.2758	0	0	0
932	Eucera notata	Sicily	April	Intensive	SIAI	South	Solitary	4.16	Excavator	Univoltine	Polylectic	0.759	21.13	74.38	563774	0	0	0	50947.8	0	0	0	0
933	Apis mellifera	Sicily	April	Intensive	SIAI	South	Highly eusocial	1.774	Managed apiary	Multivoltine	Polylectic	0.759	21.13	74.38	2.1024e+08	0	153730	0	0	0	0	0	0
934	Eucera notata	Sicily	April	Intensive	SIAI	South	Solitary	4.16	Excavator	Univoltine	Polylectic	0.759	21.13	74.38	2.40383e+06	0	22102.9	0	0	0	0	0	0
935	Osmia aurulenta	Sicily	April	Intensive	SIAI	South	Solitary	1.439	Renter	Univoltine	Polylectic	0.759	21.13	74.38	0	0	205540	0	10531.8	0	0	0	0
936	Andrena flavipes	Sicily	April	Intensive	SIAI	South	Solitary	0.721	Excavator	Bivoltine	Polylectic	0.759	21.13	74.38	1.59203e+06	0	0	0	33627.1	0	0	0	0
937	Osmia aurulenta	Sicily	April	Intensive	SIAI	South	Solitary	1.439	Renter	Univoltine	Polylectic	0.759	21.13	74.38	0	0	0	0	63387.6	121.891	0	0	0
938	Eucera eucnemidea	Sicily	April	Intensive	SIAI	South	Solitary	0.775	Excavator	Univoltine	Oligolectic	0.759	21.13	74.38	150385	0	0	0	40322.5	0	0	0	0
939	Eucera eucnemidea	Sicily	April	Intensive	SIAI	South	Solitary	0.775	Excavator	Univoltine	Oligolectic	0.759	21.13	74.38	1.68969e+06	0	15817.7	0	0	0	0	0	0
940	Eucera eucnemidea	Sicily	April	Intensive	SIAI	South	Solitary	0.775	Excavator	Univoltine	Oligolectic	0.759	21.13	74.38	1.07957e+06	0	0	0	8285.33	0	0	0	0
941	Eucera eucnemidea	Sicily	April	Intensive	SIAI	South	Solitary	0.775	Excavator	Univoltine	Oligolectic	0.759	21.13	74.38	940323	0	590029	0	0	0	0	0	0
942	Eucera eucnemidea	Sicily	April	Intensive	SIAI	South	Solitary	0.775	Excavator	Univoltine	Oligolectic	0.759	21.13	74.38	1.42608e+06	2204.33	367164	0	9032.09	17386.1	0	0	0
943	Rhodanthidium siculum	Sicily	April	Intensive	SIAI	South	Solitary	4.49	Renter	Univoltine	Polylectic	0.759	21.13	74.38	899666	268.172	0	0	10944.7	0	0	0	0
944	Rhodanthidium siculum	Sicily	April	Intensive	SIAI	South	Solitary	4.49	Renter	Univoltine	Polylectic	0.759	21.13	74.38	0	0	0	0	11783.8	0	0	0	0
945	Andrena flavipes	Sicily	April	Intensive	SIAI	South	Solitary	0.721	Excavator	Bivoltine	Polylectic	0.759	21.13	74.38	0	0	0	0	176255	16286	0	0	0
946	Osmia leaiana	Sicily	April	Intensive	SIAI	South	Solitary	1.213	Renter	Univoltine	Oligolectic	0.759	21.13	74.38	778738	0	9461.75	0	82499	0	0	0	0
947	Osmia leaiana	Sicily	April	Intensive	SIAI	South	Solitary	1.213	Renter	Univoltine	Oligolectic	0.759	21.13	74.38	0	0	0	0	22355	0	0	0	0
948	Osmia leaiana	Sicily	April	Intensive	SIAI	South	Solitary	1.213	Renter	Univoltine	Oligolectic	0.759	21.13	74.38	0	0	0	0	324966	0	0	0	0
949	Lasioglossum malachurum	Sicily	April	Intensive	SIAI	South	Primitively eusocial	0.211	Excavator	Univoltine	Polylectic	0.759	21.13	74.38	3.96278e+06	0	0	0	0	445.464	0	1211.39	0
950	Apis mellifera	Sicily	February	Intensive	SIAI	South	Highly eusocial	1.774	Managed apiary	Multivoltine	Polylectic	0.759	16.9	72.81	0	0	0	0	6226.76	120.362	0	0	0
951	Apis mellifera	Sicily	February	Intensive	SIAI	South	Highly eusocial	1.774	Managed apiary	Multivoltine	Polylectic	0.759	16.9	72.81	3.65004e+06	0	0	0	37005.3	0	0	0	0
952	Apis mellifera	Sicily	February	Intensive	SIAI	South	Highly eusocial	1.774	Managed apiary	Multivoltine	Polylectic	0.759	16.9	72.81	0	0	262508	0	64196.7	0	0	0	0
953	Apis mellifera	Sicily	February	Intensive	SIAI	South	Highly eusocial	1.774	Managed apiary	Multivoltine	Polylectic	0.759	16.9	72.81	0	0	0	0	0	1.07538e+06	0	0	0
954	Apis mellifera	Sicily	February	Intensive	SIAI	South	Highly eusocial	1.774	Managed apiary	Multivoltine	Polylectic	0.759	16.9	72.81	867090	0	0	0	27228.4	0	0	0	0
955	Andrena impunctata	Sicily	February	Intensive	SIAI	South	Solitary	0.101	Excavator	Univoltine	Polylectic	0.759	16.9	72.81	1.24097e+06	0	3.11481e+06	0	181270	2359.88	0	0	0
956	Lasioglossum subhirtum	Sicily	February	Intensive	SIAI	South	Solitary	0.299	Excavator	Univoltine	Polylectic	0.759	16.9	72.81	884759	0	18835.2	0	182689	98327.5	0	0	0
957	Andrena impunctata	Sicily	February	Intensive	SIAI	South	Solitary	0.101	Excavator	Univoltine	Polylectic	0.759	16.9	72.81	1.00437e+06	0	136872	406.447	68004	0	0	0	0
958	Andrena impunctata	Sicily	February	Intensive	SIAI	South	Solitary	0.101	Excavator	Univoltine	Polylectic	0.759	16.9	72.81	932792	0	64691.1	0	135093	0	0	0	0
959	Megachile sicula	Sicily	February	Semi-natural	SIES	South	Solitary	5.232	Mason	Univoltine	Polylectic	0.759	14.79	83.75	738672	0	0	0	18136.1	0	0	0	0
960	Megachile sicula	Sicily	February	Semi-natural	SIES	South	Solitary	5.232	Mason	Univoltine	Polylectic	0.759	14.79	83.75	915479	0	34994.1	0	9977.64	0	0	0	0
961	Megachile sicula	Sicily	February	Semi-natural	SIES	South	Solitary	5.232	Mason	Univoltine	Polylectic	0.759	14.79	83.75	2.35486e+06	0	61689.6	0	51040.7	117.359	0	0	0
962	Megachile sicula	Sicily	February	Semi-natural	SIES	South	Solitary	5.232	Mason	Univoltine	Polylectic	0.759	14.79	83.75	691902	0	0	0	0	0	0	0	0
963	Apis mellifera	Sicily	February	Semi-natural	SIES	South	Highly eusocial	1.774	Managed apiary	Multivoltine	Polylectic	0.759	14.79	83.75	0	0	0	0	21547.1	225.555	0	0	0
964	Apis mellifera	Sicily	February	Semi-natural	SIES	South	Highly eusocial	1.774	Managed apiary	Multivoltine	Polylectic	0.759	14.79	83.75	812158	0	0	0	0	0	0	0	0
965	Apis mellifera	Sicily	February	Semi-natural	SIES	South	Highly eusocial	1.774	Managed apiary	Multivoltine	Polylectic	0.759	14.79	83.75	395121	0	37916.2	0	0	17444.9	0	0	0
966	Apis mellifera	Sicily	February	Semi-natural	SIES	South	Highly eusocial	1.774	Managed apiary	Multivoltine	Polylectic	0.759	14.79	83.75	0	0	5.00674e+06	0	0	180835	0	0	0
967	Apis mellifera	Sicily	February	Semi-natural	SIES	South	Highly eusocial	1.774	Managed apiary	Multivoltine	Polylectic	0.759	14.79	83.75	642386	0	0	0	23096	0	0	0	0
968	Anthophora plumipes	Sicily	February	Semi-natural	SIES	South	Solitary	5.143	Excavator	Univoltine	Polylectic	0.759	14.79	83.75	174927	0	0	0	203363	0	0	0	0
969	Ceratina cyanea	Sicily	June	Intensive	SIAI	South	Solitary	0.122	Excavator	Univoltine	Polylectic	0.759	38.51	34.81	0	0	19281.5	0	0	0	0	0	0
970	Ceratina cucurbitina	Sicily	June	Intensive	SIAI	South	Solitary	0.134	Excavator	Univoltine	Polylectic	0.759	38.51	34.81	306268	0	0	0	0	0	0	0	0
971	Ceratina cucurbitina	Sicily	June	Intensive	SIAI	South	Solitary	0.134	Excavator	Univoltine	Polylectic	0.759	38.51	34.81	0	0	0	0	0	0	0	0	0
972	Ceratina cyanea	Sicily	June	Intensive	SIAI	South	Solitary	0.122	Excavator	Univoltine	Polylectic	0.759	38.51	34.81	1.10907e+06	0	0	0	0	0	0	0	0
973	Ceratina cucurbitina	Sicily	June	Intensive	SIAI	South	Solitary	0.134	Excavator	Univoltine	Polylectic	0.759	38.51	34.81	651596	0	0	0	0	126.682	0	0	0
974	Ceratina cyanea	Sicily	June	Intensive	SIAI	South	Solitary	0.122	Excavator	Univoltine	Polylectic	0.759	38.51	34.81	1.70151e+06	0	0	0	0	0	0	0	0
975	Ceratina cyanea	Sicily	June	Intensive	SIAI	South	Solitary	0.122	Excavator	Univoltine	Polylectic	0.759	38.51	34.81	1.05815e+06	0	323728	0	0	109.929	0	0	0
976	Lasioglossum glabriusculum	Sicily	June	Intensive	SIAI	South	Primitively eusocial	0.023	Excavator	Univoltine	Polylectic	0.759	38.51	34.81	2.14983e+06	0	0	0	0	0	0	0	0
977	Heriades rubicola	Sicily	June	Intensive	SIAI	South	Solitary	0.1	Renter	Univoltine	Oligolectic	0.759	38.51	34.81	1.44031e+06	0	11996.4	0	77550	0	0	0	0
978	Xylocopa violacea	Sicily	April	Semi-natural	SIES	South	Solitary	24.146	Excavator	Univoltine	Polylectic	0.759	19.01	72.44	172305	0	0	0	126311	0	0	0	0
979	Xylocopa violacea	Sicily	April	Semi-natural	SIES	South	Solitary	24.146	Excavator	Univoltine	Polylectic	0.759	19.01	72.44	374633	0	0	0	0	0	0	0	0
980	Apis mellifera	Sicily	April	Semi-natural	SIES	South	Highly eusocial	1.774	Managed apiary	Multivoltine	Polylectic	0.759	19.01	72.44	363115	0	0	0	16156.6	147950	0	0	0
981	Eucera eucnemidea	Sicily	April	Semi-natural	SIES	South	Solitary	0.775	Excavator	Univoltine	Oligolectic	0.759	19.01	72.44	0	0	0	0	0	198474	0	0	0
982	Eucera nigrifacies	Sicily	April	Semi-natural	SIES	South	Solitary	1.092	Excavator	Univoltine	Oligolectic	0.759	19.01	72.44	183517	0	233137	0	0	695.594	0	0	0
983	Eucera nigrifacies	Sicily	April	Semi-natural	SIES	South	Solitary	1.092	Excavator	Univoltine	Oligolectic	0.759	19.01	72.44	825462	0	0	0	0	16354.2	0	0	0
984	Apis mellifera	Sicily	April	Semi-natural	SIES	South	Highly eusocial	1.774	Managed apiary	Multivoltine	Polylectic	0.759	19.01	72.44	5.65306e+06	0	448508	0	0	322.799	0	0	0
985	Eucera oraniensis	Sicily	April	Semi-natural	SIES	South	Solitary	1.6	Excavator	Univoltine	Polylectic	0.759	19.01	72.44	3.24177e+06	0	0	0	0	161.403	0	0	0
986	Eucera nigrifacies	Sicily	April	Semi-natural	SIES	South	Solitary	1.092	Excavator	Univoltine	Oligolectic	0.759	19.01	72.44	1.21932e+07	0	0	0	0	0	0	0	0
987	Eucera nigrifacies	Sicily	April	Semi-natural	SIES	South	Solitary	1.092	Excavator	Univoltine	Oligolectic	0.759	19.01	72.44	1.63025e+06	0	0	0	0	375.063	0	0	0
988	Eucera nigrifacies	Sicily	April	Semi-natural	SIES	South	Solitary	1.092	Excavator	Univoltine	Oligolectic	0.759	19.01	72.44	0	0	32994.7	0	17590.4	162.447	0	0	0
989	Apis mellifera	Sicily	April	Semi-natural	SIES	South	Highly eusocial	1.774	Managed apiary	Multivoltine	Polylectic	0.759	19.01	72.44	476715	0	0	0	0	1.04113e+06	0	0	0
990	Apis mellifera	Sicily	April	Semi-natural	SIES	South	Highly eusocial	1.774	Managed apiary	Multivoltine	Polylectic	0.759	19.01	72.44	368854	0	0	0	0	72.4575	0	0	0
991	Andrena flavipes	Sicily	April	Semi-natural	SIES	South	Solitary	0.721	Excavator	Bivoltine	Polylectic	0.759	19.01	72.44	106083	0	0	0	0	299.842	0	0	0
992	Eucera oraniensis	Sicily	April	Semi-natural	SIES	South	Solitary	1.6	Excavator	Univoltine	Polylectic	0.759	19.01	72.44	609349	0	0	0	0	0	0	0	0
993	Eucera nigrifacies	Sicily	April	Semi-natural	SIES	South	Solitary	1.092	Excavator	Univoltine	Oligolectic	0.759	19.01	72.44	926857	0	33376	0	10002.4	0	0	0	0
994	Eucera nigrifacies	Sicily	April	Semi-natural	SIES	South	Solitary	1.092	Excavator	Univoltine	Oligolectic	0.759	19.01	72.44	4.27892e+08	0	0	0	10879.1	0	0	0	0
995	Eucera nigrifacies	Sicily	April	Semi-natural	SIES	South	Solitary	1.092	Excavator	Univoltine	Oligolectic	0.759	19.01	72.44	0	0	0	0	0	0	0	0	0
996	Andrena flavipes	Sicily	April	Semi-natural	SIES	South	Solitary	0.721	Excavator	Bivoltine	Polylectic	0.759	19.01	72.44	2.22033e+06	0	0	0	275354	0	0	0	0
997	Apis mellifera	Sicily	April	Semi-natural	SIES	South	Highly eusocial	1.774	Managed apiary	Multivoltine	Polylectic	0.759	19.01	72.44	1.48397e+06	0	52726.7	0	144136	0	0	0	0
998	Eucera nigrescens	Sicily	April	Semi-natural	SIES	South	Solitary	2.999	Excavator	Univoltine	Oligolectic	0.759	19.01	72.44	609063	0	0	0	136538	0	0	0	0
999	Eucera nigrifacies	Sicily	April	Semi-natural	SIES	South	Solitary	1.092	Excavator	Univoltine	Oligolectic	0.759	19.01	72.44	426380	0	177512	0	45841.4	0	0	0	0
1000	Eucera nigrifacies	Sicily	April	Semi-natural	SIES	South	Solitary	1.092	Excavator	Univoltine	Oligolectic	0.759	19.01	72.44	974876	0	40236.7	0	61535.8	0	0	0	0
1001	Eucera nigrifacies	Sicily	April	Semi-natural	SIES	South	Solitary	1.092	Excavator	Univoltine	Oligolectic	0.759	19.01	72.44	941234	0	17067.4	0	53393.5	0	0	0	0
1002	Apis mellifera	Sicily	March	Intensive	SIAI	South	Highly eusocial	1.774	Managed apiary	Multivoltine	Polylectic	0.759	15.6	67.12	1.6026e+06	0	0	0	40823.2	0	0	0	0
1003	Apis mellifera	Sicily	March	Intensive	SIAI	South	Highly eusocial	1.774	Managed apiary	Multivoltine	Polylectic	0.759	15.6	67.12	26794.2	0	0	0	361672	0	0	0	0
1004	Apis mellifera	Sicily	March	Intensive	SIAI	South	Highly eusocial	1.774	Managed apiary	Multivoltine	Polylectic	0.759	15.6	67.12	0	0	0	0	130279	158.105	0	0	0
1005	Apis mellifera	Sicily	March	Intensive	SIAI	South	Highly eusocial	1.774	Managed apiary	Multivoltine	Polylectic	0.759	15.6	67.12	0	0	0	0	0	0	0	0	0
1006	Eucera numida	Sicily	March	Intensive	SIAI	South	Solitary	3.824	Excavator	Univoltine	Oligolectic	0.759	15.6	67.12	540072	0	0	0	0	203.753	0	0	0
1007	Eucera nigrescens	Sicily	March	Intensive	SIAI	South	Solitary	2.999	Excavator	Univoltine	Oligolectic	0.759	15.6	67.12	598332	0	2.15518e+06	0	51139.6	0	0	0	0
1008	Osmia latreillei	Sicily	March	Intensive	SIAI	South	Solitary	1.54	Renter	Univoltine	Oligolectic	0.759	15.6	67.12	0	0	0	0	39222.5	878.997	0	0	0
1009	Eucera oraniensis	Sicily	March	Intensive	SIAI	South	Solitary	1.6	Excavator	Univoltine	Polylectic	0.759	15.6	67.12	2.87447e+06	0	31127.1	0	0	17314.5	0	0	0
1010	Apis mellifera	Sicily	March	Intensive	SIAI	South	Highly eusocial	1.774	Managed apiary	Multivoltine	Polylectic	0.759	15.6	67.12	295824	0	0	0	0	44.5745	0	7610.13	0
1011	Eucera oraniensis	Sicily	March	Intensive	SIAI	South	Solitary	1.6	Excavator	Univoltine	Polylectic	0.759	15.6	67.12	4.0605e+07	0	0	0	54396.6	242.627	0	0	0
1012	Eucera oraniensis	Sicily	March	Intensive	SIAI	South	Solitary	1.6	Excavator	Univoltine	Polylectic	0.759	15.6	67.12	3.32434e+07	0	53735.6	0	57026.7	0	0	0	0
1013	Eucera oraniensis	Sicily	March	Intensive	SIAI	South	Solitary	1.6	Excavator	Univoltine	Polylectic	0.759	15.6	67.12	859884	0	0	0	0	0	0	0	0
1014	Eucera oraniensis	Sicily	March	Intensive	SIAI	South	Solitary	1.6	Excavator	Univoltine	Polylectic	0.759	15.6	67.12	2.12225e+06	0	0	0	0	0	0	0	0
1015	Andrena livens	Sicily	March	Intensive	SIAI	South	Solitary	0.664	Excavator	Univoltine	Oligolectic	0.759	15.6	67.12	420931	0	0	0	0	0	0	0	0
1016	Rhodanthidium siculum	Sicily	March	Intensive	SIAI	South	Solitary	4.49	Renter	Univoltine	Polylectic	0.759	15.6	67.12	0	0	0	0	0	20650.1	0	0	0
1017	Eucera eucnemidea	Sicily	March	Intensive	SIAI	South	Solitary	0.775	Excavator	Univoltine	Oligolectic	0.759	15.6	67.12	1.07296e+07	0	0	0	0	123.401	0	0	0
1018	Andrena sp.	Sicily	March	Intensive	SIAI	South	Solitary	0.51	Excavator	Univoltine	Oligolectic	0.759	15.6	67.12	942479	0	1.94544e+06	0	0	0	0	0	0
1019	Andrena impunctata	Sicily	March	Intensive	SIAI	South	Solitary	0.101	Excavator	Univoltine	Polylectic	0.759	15.6	67.12	2.09286e+12	0	0	0	0	157.239	0	0	0
1020	Andrena impunctata	Sicily	March	Intensive	SIAI	South	Solitary	0.101	Excavator	Univoltine	Polylectic	0.759	15.6	67.12	2.2234e+09	0	24697.6	0	0	0	0	0	0
1021	Andrena impunctata	Sicily	March	Intensive	SIAI	South	Solitary	0.101	Excavator	Univoltine	Polylectic	0.759	15.6	67.12	4.65424e+07	0	0	0	0	168.935	0	0	0
1022	Andrena sp.	Sicily	March	Intensive	SIAI	South	Solitary	0.1	Excavator	Univoltine	Polylectic	0.759	15.6	67.12	1.92063e+08	0	183894	0	0	92.1199	0	0	0
1023	Andrena sp.	Sicily	March	Intensive	SIAI	South	Solitary	0.1	Excavator	Univoltine	Polylectic	0.759	15.6	67.12	1.76202e+07	0	250569	0	0	0	0	0	65.1827
1024	Andrena sp.	Sicily	March	Intensive	SIAI	South	Solitary	0.1	Excavator	Univoltine	Polylectic	0.759	15.6	67.12	3.24816e+06	0	0	0	0	35861.9	0	0	0
1025	Apis mellifera	Emilia-Romagna	June	Semi-natural	ERESP	Central	Highly eusocial	1.774	Managed apiary	Multivoltine	Polylectic	0.8727	29.29	75.69	3.59473e+06	0	0	0	0	2198.31	0	0	0
1026	Apis mellifera	Emilia-Romagna	June	Semi-natural	ERESP	Central	Highly eusocial	1.774	Managed apiary	Multivoltine	Polylectic	0.8727	29.29	75.69	3.37633e+06	0	0	0	0	161.497	0	0	0
1027	Apis mellifera	Emilia-Romagna	June	Semi-natural	ERESP	Central	Highly eusocial	1.774	Managed apiary	Multivoltine	Polylectic	0.8727	29.29	75.69	2.53375e+06	0	0	0	0	279.65	0	0	0
1028	Apis mellifera	Emilia-Romagna	June	Semi-natural	ERESP	Central	Highly eusocial	1.774	Managed apiary	Multivoltine	Polylectic	0.8727	29.29	75.69	3.12618e+06	0	0	0	0	0	0	0	0
1029	Andrena fulvago	Emilia-Romagna	June	Semi-natural	ERESP	Central	Solitary	0.519	Excavator	Univoltine	Oligolectic	0.8727	29.29	75.69	928458	0	0	0	0	78.5133	0	0	0
1030	Apis mellifera	Emilia-Romagna	June	Semi-natural	ERESP	Central	Highly eusocial	1.774	Managed apiary	Multivoltine	Polylectic	0.8727	29.29	75.69	0	0	0	0	0	0	0	0	0
1031	Andrena humilis	Emilia-Romagna	June	Semi-natural	ERESP	Central	Solitary	0.668	Excavator	Univoltine	Oligolectic	0.8727	29.29	75.69	1.85817e+06	0	0	0	0	4500.41	0	0	0
1032	Andrena fulvago	Emilia-Romagna	June	Semi-natural	ERESP	Central	Solitary	0.519	Excavator	Univoltine	Oligolectic	0.8727	29.29	75.69	701465	0	73020.8	0	0	373.415	0	0	0
1033	Andrena humilis	Emilia-Romagna	June	Semi-natural	ERESP	Central	Solitary	0.668	Excavator	Univoltine	Oligolectic	0.8727	29.29	75.69	1.08256e+06	0	0	0	0	46346.7	0	0	0
1034	Halictus maculatus	Emilia-Romagna	June	Semi-natural	ERESP	Central	Primitively eusocial	0.166	Excavator	Univoltine	Polylectic	0.8727	29.29	75.69	0	0	0	0	0	0	0	0	0
1035	Lasioglossum malachurum	Emilia-Romagna	June	Semi-natural	ERESP	Central	Primitively eusocial	0.211	Excavator	Univoltine	Polylectic	0.8727	29.29	75.69	1.01485e+06	0	0	0	0	0	0	0	0
1036	Lasioglossum corvinum	Emilia-Romagna	June	Semi-natural	ERESP	Central	Solitary	0.09	Excavator	Univoltine	Polylectic	0.8727	29.29	75.69	8.86048e+06	0	0	0	0	0	0	0	0
1037	Andrena ventricosa	Emilia-Romagna	June	Semi-natural	ERESP	Central	Solitary	0.234	Excavator	Univoltine	Polylectic	0.8727	29.29	75.69	2.262e+06	0	0	0	0	0	0	0	0
1038	Lasioglossum leucozonium	Emilia-Romagna	June	Semi-natural	ERESP	Central	Solitary	0.314	Excavator	Univoltine	Polylectic	0.8727	29.29	75.69	1.35108e+06	0	0	0	0	0	0	0	0
1039	Lasioglossum morio	Emilia-Romagna	June	Semi-natural	ERESP	Central	Primitively eusocial	0.051	Excavator	Univoltine	Polylectic	0.8727	29.29	75.69	2.58966e+06	0	186606	0	18828.2	0	0	0	0
1040	Lasioglossum minutissimum	Emilia-Romagna	June	Semi-natural	ERESP	Central	Solitary	0.028	Excavator	Univoltine	Polylectic	0.8727	29.29	75.69	3.96638e+06	0	0	0	17178.9	69.6456	0	0	0
1041	Lasioglossum minutissimum	Emilia-Romagna	June	Semi-natural	ERESP	Central	Solitary	0.028	Excavator	Univoltine	Polylectic	0.8727	29.29	75.69	1.43597e+06	27367.8	13488.1	0	0	0	0	0	0
1042	Lasioglossum pauxillum	Emilia-Romagna	June	Semi-natural	ERESP	Central	Primitively eusocial	0.075	Excavator	Univoltine	Polylectic	0.8727	29.29	75.69	1.75759e+06	0	0	0	0	0	0	0	0
1043	Lasioglossum glabriusculum	Emilia-Romagna	June	Semi-natural	ERESP	Central	Primitively eusocial	0.023	Excavator	Univoltine	Polylectic	0.8727	29.29	75.69	762582	0	0	0	13631.4	0	0	0	0
1044	Bombus terrestris	Emilia-Romagna	June	Intensive	ERAI	Central	Primitively eusocial	5.855	Renter	Bivoltine	Polylectic	0.8717	36.44	59.44	5.81287e+07	0	72759.7	0	0	421.839	0	0	0
1045	Apis mellifera	Emilia-Romagna	June	Intensive	ERAI	Central	Highly eusocial	1.774	Managed apiary	Multivoltine	Polylectic	0.8717	36.44	59.44	4.11882e+08	0	40125.7	0	311858	0	0	0	0
1046	Apis mellifera	Emilia-Romagna	June	Intensive	ERAI	Central	Highly eusocial	1.774	Managed apiary	Multivoltine	Polylectic	0.8717	36.44	59.44	5.91592e+11	0	0	0	0	0	0	0	0
1047	Apis mellifera	Emilia-Romagna	June	Intensive	ERAI	Central	Highly eusocial	1.774	Managed apiary	Multivoltine	Polylectic	0.8717	36.44	59.44	1.01768e+07	0	0	0	0	0	0	0	0
1048	Apis mellifera	Emilia-Romagna	June	Intensive	ERAI	Central	Highly eusocial	1.774	Managed apiary	Multivoltine	Polylectic	0.8717	36.44	59.44	5.18022e+06	0	0	0	0	119.953	0	0	0
1049	Bombus ruderatus	Emilia-Romagna	June	Intensive	ERAI	Central	Primitively eusocial	4.365	Renter	Univoltine	Polylectic	0.8717	36.44	59.44	2.28495e+06	0	0	0	0	0	0	0	0
1050	Bombus ruderatus	Emilia-Romagna	June	Intensive	ERAI	Central	Primitively eusocial	4.365	Renter	Univoltine	Polylectic	0.8717	36.44	59.44	615730	0	0	0	0	0	0	0	0
1051	Bombus ruderatus	Emilia-Romagna	June	Intensive	ERAI	Central	Primitively eusocial	4.365	Renter	Univoltine	Polylectic	0.8717	36.44	59.44	474995	0	0	0	75130.8	2174.08	0	0	0
1052	Bombus ruderatus	Emilia-Romagna	June	Intensive	ERAI	Central	Primitively eusocial	4.365	Renter	Univoltine	Polylectic	0.8717	36.44	59.44	1.14267e+06	0	0	0	0	328.021	0	0	0
1053	Bombus ruderatus	Emilia-Romagna	June	Intensive	ERAI	Central	Primitively eusocial	4.365	Renter	Univoltine	Polylectic	0.8717	36.44	59.44	6.64022e+06	0	114719	0	10764	2654.48	0	0	0
1054	Bombus ruderatus	Emilia-Romagna	June	Intensive	ERAI	Central	Primitively eusocial	4.365	Renter	Univoltine	Polylectic	0.8717	36.44	59.44	0	0	0	0	0	0	0	0	0
1055	Bombus ruderatus	Emilia-Romagna	June	Intensive	ERAI	Central	Primitively eusocial	4.365	Renter	Univoltine	Polylectic	0.8717	36.44	59.44	1.17692e+06	0	4.6198e+06	0	18090.7	0	0	0	0
1056	Apis mellifera	Emilia-Romagna	June	Intensive	ERAI	Central	Highly eusocial	1.774	Managed apiary	Multivoltine	Polylectic	0.8717	36.44	59.44	3.54844e+06	0	0	0	61311.3	0	0	0	0
1057	Anthidium manicatum	Emilia-Romagna	June	Intensive	ERAI	Central	Solitary	3.234	Renter	Univoltine	Oligolectic	0.8717	36.44	59.44	2.24655e+06	0	0	0	164177	104866	0	0	0
1058	Anthidium manicatum	Emilia-Romagna	June	Intensive	ERAI	Central	Solitary	3.234	Renter	Univoltine	Oligolectic	0.8717	36.44	59.44	976413	0	0	0	218216	11335.6	0	0	0
1059	Eucera nigrescens	Emilia-Romagna	June	Intensive	ERAI	Central	Solitary	2.999	Excavator	Univoltine	Oligolectic	0.8717	36.44	59.44	2.24731e+06	0	26012.3	0	134686	75.4579	0	0	0
1060	Eucera clypeata	Emilia-Romagna	June	Intensive	ERAI	Central	Solitary	1.36	Excavator	Univoltine	Oligolectic	0.8717	36.44	59.44	1.29918e+06	0	227788	0	356595	0	0	0	0
1061	Eucera clypeata	Emilia-Romagna	June	Intensive	ERAI	Central	Solitary	1.36	Excavator	Univoltine	Oligolectic	0.8717	36.44	59.44	3.08085e+06	0	0	0	351036	97.2069	0	0	0
1062	Eucera nigrifacies	Emilia-Romagna	June	Intensive	ERAI	Central	Solitary	1.092	Excavator	Univoltine	Oligolectic	0.8717	36.44	59.44	5.93063e+07	0	0	0	526774	0	0	0	0
1063	Eucera clypeata	Emilia-Romagna	June	Intensive	ERAI	Central	Solitary	1.36	Excavator	Univoltine	Oligolectic	0.8717	36.44	59.44	2.55933e+08	0	0	0	417034	535.622	0	0	0
1064	Eucera clypeata	Emilia-Romagna	June	Intensive	ERAI	Central	Solitary	1.36	Excavator	Univoltine	Oligolectic	0.8717	36.44	59.44	9.27724e+11	0	0	0	1.22088e+06	0	0	1556.74	0
1065	Eucera clypeata	Emilia-Romagna	June	Intensive	ERAI	Central	Solitary	1.36	Excavator	Univoltine	Oligolectic	0.8717	36.44	59.44	0	0	0	0	0	508568	0	0	0
1066	Eucera clypeata	Emilia-Romagna	June	Intensive	ERAI	Central	Solitary	1.36	Excavator	Univoltine	Oligolectic	0.8717	36.44	59.44	182758	0	0	0	0	458.595	0	0	0
1067	Bombus terrestris	Emilia-Romagna	June	Intensive	ERAI	Central	Primitively eusocial	5.855	Renter	Bivoltine	Polylectic	0.8717	36.44	59.44	1.99668e+06	0	7365.65	0	551909	57.3254	0	0	0
1068	Amegilla albigena	Emilia-Romagna	June	Intensive	ERAI	Central	Solitary	1.725	Excavator	Univoltine	Polylectic	0.8717	36.44	59.44	9.63925e+07	0	0	0	885913	0	0	0	0
1069	Andrena nigroaenea	Emilia-Romagna	June	Intensive	ERAI	Central	Solitary	1.444	Excavator	Univoltine	Polylectic	0.8717	36.44	59.44	1.48925e+06	0	0	0	68010.5	0	0	0	0
1070	Megachile ericetorum	Emilia-Romagna	June	Intensive	ERAI	Central	Solitary	2.339	Renter	Univoltine	Oligolectic	0.8717	36.44	59.44	432949	0	0	0	63462.9	98115	0	0	0
1071	Eucera nigrifacies	Emilia-Romagna	June	Intensive	ERAI	Central	Solitary	1.092	Excavator	Univoltine	Oligolectic	0.8717	36.44	59.44	0	0	0	0	124115	136.863	0	0	0
1072	Osmia caerulescens	Emilia-Romagna	June	Intensive	ERAI	Central	Solitary	0.663	Renter	Univoltine	Polylectic	0.8717	36.44	59.44	524784	0	33394.6	0	115201	0	0	0	0
1073	Amegilla albigena	Emilia-Romagna	June	Intensive	ERAI	Central	Solitary	1.725	Excavator	Univoltine	Polylectic	0.8717	36.44	59.44	657605	0	0	0	7929.36	0	0	0	0
1074	Lasioglossum glabriusculum	Emilia-Romagna	June	Intensive	ERAI	Central	Primitively eusocial	0.023	Excavator	Univoltine	Polylectic	0.8717	36.44	59.44	503328	0	0	0	0	0	0	0	0
1075	Lasioglossum pauxillum	Emilia-Romagna	June	Intensive	ERAI	Central	Primitively eusocial	0.075	Excavator	Univoltine	Polylectic	0.8717	36.44	59.44	810230	0	0	0	0	107.303	0	0	0
1076	Andrena ventricosa	Emilia-Romagna	June	Intensive	ERAI	Central	Solitary	0.234	Excavator	Univoltine	Polylectic	0.8717	36.44	59.44	2.06467e+06	0	0	0	0	146.56	0	0	0
1077	Andrena wilkella	Emilia-Romagna	June	Intensive	ERAI	Central	Solitary	0.757	Excavator	Univoltine	Oligolectic	0.8717	36.44	59.44	1.63084e+06	1517.08	0	0	9687.84	98389.5	0	0	0
1078	Eucera clypeata	Emilia-Romagna	June	Intensive	ERAI	Central	Solitary	1.36	Excavator	Univoltine	Oligolectic	0.8717	36.44	59.44	744751	0	0	0	24447.6	90.6839	0	0	0
1079	Andrena ventricosa	Emilia-Romagna	June	Intensive	ERAI	Central	Solitary	0.234	Excavator	Univoltine	Polylectic	0.8717	36.44	59.44	0	0	0	0	0	103.229	0	0	0
1080	Andrena ventricosa	Emilia-Romagna	June	Intensive	ERAI	Central	Solitary	0.234	Excavator	Univoltine	Polylectic	0.8717	36.44	59.44	220208	0	0	0	0	89.7785	0	0	0
1081	Andrena ventricosa	Emilia-Romagna	June	Intensive	ERAI	Central	Solitary	0.234	Excavator	Univoltine	Polylectic	0.8717	36.44	59.44	0	0	0	0	2.31114e+06	0	0	0	0
1082	Andrena ventricosa	Emilia-Romagna	June	Intensive	ERAI	Central	Solitary	0.234	Excavator	Univoltine	Polylectic	0.8717	36.44	59.44	128307	0	0	0	2.11047e+06	0	0	0	0
1083	Seladonia subaurata	Emilia-Romagna	June	Intensive	ERAI	Central	Primitively eusocial	0.18	Excavator	Univoltine	Polylectic	0.8717	36.44	59.44	959631	0	0	0	16210.3	0	0	0	931.679
1084	Osmia andrenoides	Emilia-Romagna	June	Intensive	ERAI	Central	Solitary	0.387	Renter	Univoltine	Oligolectic	0.8717	36.44	59.44	0	0	0	0	27917.8	184.42	0	0	0
1085	Osmia andrenoides	Emilia-Romagna	June	Intensive	ERAI	Central	Solitary	0.387	Renter	Univoltine	Oligolectic	0.8717	36.44	59.44	1.81836e+06	0	44411.5	0	27628.5	269.817	0	0	0
1086	Andrena ventricosa	Emilia-Romagna	June	Intensive	ERAI	Central	Solitary	0.234	Excavator	Univoltine	Polylectic	0.8717	36.44	59.44	1.98312e+06	0	0	0	27198.7	901.386	0	0	0
1087	Andrena sp.	Emilia-Romagna	June	Intensive	ERAI	Central	Solitary	0.1	Excavator	Univoltine	Polylectic	0.8717	36.44	59.44	1.28386e+06	0	0	0	0	137.028	0	0	0
1088	Osmia andrenoides	Emilia-Romagna	June	Intensive	ERAI	Central	Solitary	0.387	Renter	Univoltine	Oligolectic	0.8717	36.44	59.44	2.40986e+06	0	0	0	6861.75	0	0	0	0
1089	Hylaeus sp.	Emilia-Romagna	June	Intensive	ERAI	Central	Solitary	0.1	Renter	Univoltine	Polylectic	0.8717	36.44	59.44	0	0	17626.7	0	16031.8	0	0	0	0
1090	Lasioglossum villosulum	Emilia-Romagna	June	Intensive	ERAI	Central	Solitary	0.126	Excavator	Univoltine	Polylectic	0.8717	36.44	59.44	2.38394e+06	0	62946.1	0	25955.8	0	0	0	0
1091	Andrena minutula	Emilia-Romagna	June	Intensive	ERAI	Central	Solitary	0.132	Excavator	Bivoltine	Polylectic	0.8717	36.44	59.44	117647	0	0	0	0	0	0	0	0
1092	Andrena wilkella	Emilia-Romagna	June	Intensive	ERAI	Central	Solitary	0.757	Excavator	Univoltine	Oligolectic	0.8717	36.44	59.44	0	0	0	0	31541.9	14341.5	0	0	0
1093	Nomada sp.	Emilia-Romagna	June	Intensive	ERAI	Central	Cleptoparasite	0.11	Cuckoo	Univoltine	No Lectic	0.8717	36.44	59.44	0	0	0	0	0	173.738	0	0	0
1094	Eucera nigrescens	Umbria	April	Semi-natural	UMES	Central	Solitary	2.999	Excavator	Univoltine	Oligolectic	0.5917	16.15	78.69	0	0	0	0	5805.27	0	0	0	0
1095	Eucera nigrescens	Umbria	April	Semi-natural	UMES	Central	Solitary	2.999	Excavator	Univoltine	Oligolectic	0.5917	16.15	78.69	780922	0	0	0	0	82969.1	0	0	0
1096	Eucera nigrescens	Umbria	April	Semi-natural	UMES	Central	Solitary	2.999	Excavator	Univoltine	Oligolectic	0.5917	16.15	78.69	425331	0	0	0	0	75.0774	0	0	0
1097	Bombus pascuorum	Umbria	July	Semi-natural	UMES	Central	Primitively eusocial	3.602	Carder	Univoltine	Polylectic	0.5917	35.91	31.12	1.15848e+06	0	156342	0	0	51.0361	0	0	0
1098	Apis mellifera	Umbria	July	Semi-natural	UMES	Central	Highly eusocial	1.774	Managed apiary	Multivoltine	Polylectic	0.5917	35.91	31.12	657888	0	0	0	0	14908.7	0	0	0
1099	Halictus scabiosae	Umbria	July	Semi-natural	UMES	Central	Primitively eusocial	0.986	Excavator	Univoltine	Polylectic	0.5917	35.91	31.12	2.8285e+06	0	0	0	0	0	0	0	0
1100	Ceratina cucurbitina	Umbria	July	Semi-natural	UMES	Central	Solitary	0.134	Excavator	Univoltine	Polylectic	0.5917	35.91	31.12	708725	0	0	0	0	90453.5	0	0	0
1101	Ceratina dallatorreana	Umbria	July	Semi-natural	UMES	Central	Solitary	0.069	Excavator	Univoltine	Polylectic	0.5917	35.91	31.12	0	0	0	0	0	44985.9	0	0	0
1102	Ceratina dallatorreana	Umbria	July	Semi-natural	UMES	Central	Solitary	0.069	Excavator	Univoltine	Polylectic	0.5917	35.91	31.12	88510.6	0	0	0	0	0	0	0	0
1103	Ceratina cucurbitina	Umbria	July	Semi-natural	UMES	Central	Solitary	0.134	Excavator	Univoltine	Polylectic	0.5917	35.91	31.12	0	0	0	0	0	0	0	0	0
1104	Seladonia smaragdula	Umbria	July	Semi-natural	UMES	Central	Primitively eusocial	0.059	Excavator	Univoltine	Polylectic	0.5917	35.91	31.12	2.59455e+06	0	0	0	0	0	0	0	0
1105	Ceratina dentiventris	Umbria	July	Semi-natural	UMES	Central	Solitary	0.055	Excavator	Univoltine	Polylectic	0.5917	35.91	31.12	314644	0	0	0	0	103.034	0	0	0
1106	Halictus sp.	Umbria	July	Semi-natural	UMES	Central	Communal	0.15	Excavator	Univoltine	Polylectic	0.5917	35.91	31.12	0	0	0	0	0	183.075	0	0	0
1107	Lasioglossum griseolum	Umbria	July	Semi-natural	UMES	Central	Solitary	0.034	Excavator	Univoltine	Polylectic	0.5917	35.91	31.12	836983	644.861	0	0	0	0	0	0	0
1108	Ceratina dentiventris	Umbria	July	Semi-natural	UMES	Central	Solitary	0.055	Excavator	Univoltine	Polylectic	0.5917	35.91	31.12	1.76868e+06	0	0	0	0	117.795	0	0	0
1109	Bombus pascuorum	Umbria	June	Semi-natural	UMES	Central	Primitively eusocial	3.602	Carder	Univoltine	Polylectic	0.5917	31.38	49.06	3.71862e+06	0	0	0	0	219.664	0	0	0
1110	Rhodanthidium septemdentatum	Umbria	June	Semi-natural	UMES	Central	Solitary	2.428	Renter	Univoltine	Polylectic	0.5917	31.38	49.06	2.14389e+06	0	1.91757e+07	0	0	250.369	0	0	0
1111	Rhodanthidium septemdentatum	Umbria	June	Semi-natural	UMES	Central	Solitary	2.428	Renter	Univoltine	Polylectic	0.5917	31.38	49.06	3.12277e+06	0	1.51508e+06	0	0	74.0233	0	0	0
1112	Rhodanthidium septemdentatum	Umbria	June	Semi-natural	UMES	Central	Solitary	2.428	Renter	Univoltine	Polylectic	0.5917	31.38	49.06	746416	0	0	0	0	8563.08	0	0	0
1113	Eucera nigrifacies	Umbria	June	Semi-natural	UMES	Central	Solitary	1.092	Excavator	Univoltine	Oligolectic	0.5917	31.38	49.06	1.33296e+06	2211.19	0	0	0	0	0	928.828	0
1114	Eucera nigrifacies	Umbria	June	Semi-natural	UMES	Central	Solitary	1.092	Excavator	Univoltine	Oligolectic	0.5917	31.38	49.06	2.07714e+06	0	0	0	0	1723.33	0	0	0
1115	Eucera nigrifacies	Umbria	June	Semi-natural	UMES	Central	Solitary	1.092	Excavator	Univoltine	Oligolectic	0.5917	31.38	49.06	0	0	0	0	0	38551.9	0	0	0
1116	Eucera nigrifacies	Umbria	June	Semi-natural	UMES	Central	Solitary	1.092	Excavator	Univoltine	Oligolectic	0.5917	31.38	49.06	467048	0	0	0	0	42.2896	0	0	0
1117	Eucera nigrifacies	Umbria	June	Semi-natural	UMES	Central	Solitary	1.092	Excavator	Univoltine	Oligolectic	0.5917	31.38	49.06	4.57291e+06	0	0	0	0	0	0	0	0
1118	Megachile melanopyga	Umbria	June	Semi-natural	UMES	Central	Solitary	2.07	Excavator	Univoltine	Oligolectic	0.5917	31.38	49.06	1.52527e+06	0	22898.4	0	0	98.0509	0	0	0
1119	Megachile rotundata	Umbria	June	Semi-natural	UMES	Central	Solitary	0.588	Renter	Univoltine	Polylectic	0.5917	31.38	49.06	7.53385e+06	0	0	0	0	104.365	0	0	0
1120	Osmia ligurica	Umbria	June	Semi-natural	UMES	Central	Solitary	0.517	Renter	Univoltine	Oligolectic	0.5917	31.38	49.06	0	0	15882.1	0	0	61.9364	0	0	0
1121	Osmia ligurica	Umbria	June	Semi-natural	UMES	Central	Solitary	0.517	Renter	Univoltine	Oligolectic	0.5917	31.38	49.06	1.09129e+06	0	151895	0	0	0	0	0	0
1122	Nomada sp.	Umbria	June	Semi-natural	UMES	Central	Cleptoparasite	0.11	Cuckoo	Univoltine	No Lectic	0.5917	31.38	49.06	0	0	0	0	0	159.15	0	0	0
1123	Andrena ventricosa	Umbria	June	Semi-natural	UMES	Central	Solitary	0.234	Excavator	Univoltine	Polylectic	0.5917	31.38	49.06	950271	0	174445	0	0	0	0	0	0
1124	Halictus sp.	Umbria	June	Semi-natural	UMES	Central	Communal	0.15	Excavator	Univoltine	Polylectic	0.5917	31.38	49.06	0	0	0	0	0	0	0	0	0
1125	Heriades rubicola	Umbria	June	Semi-natural	UMES	Central	Solitary	0.1	Renter	Univoltine	Oligolectic	0.5917	31.38	49.06	40397.8	0	11214.2	0	0	0	0	0	0
1126	Heriades rubicola	Umbria	June	Semi-natural	UMES	Central	Solitary	0.1	Renter	Univoltine	Oligolectic	0.5917	31.38	49.06	159453	0	397367	0	0	0	0	0	0
1127	Heriades rubicola	Umbria	June	Semi-natural	UMES	Central	Solitary	0.1	Renter	Univoltine	Oligolectic	0.5917	31.38	49.06	1.79862e+06	0	0	0	0	0	0	0	0
1128	Ceratina chalcites	Umbria	May	Semi-natural	UMES	Central	Solitary	1.046	Excavator	Univoltine	Polylectic	0.5917	27.2	57.69	1.72351e+06	0	0	0	0	0	0	0	0
1129	Eucera nigrescens	Umbria	May	Semi-natural	UMES	Central	Solitary	2.999	Excavator	Univoltine	Oligolectic	0.5917	27.2	57.69	1.07166e+06	0	0	0	0	0	0	0	0
1130	Eucera nigrifacies	Umbria	May	Semi-natural	UMES	Central	Solitary	1.092	Excavator	Univoltine	Oligolectic	0.5917	27.2	57.69	0	0	0	0	0	94.4051	0	0	0
1131	Eucera nigrifacies	Umbria	May	Semi-natural	UMES	Central	Solitary	1.092	Excavator	Univoltine	Oligolectic	0.5917	27.2	57.69	931317	0	0	0	0	0	0	0	0
1132	Eucera nigrifacies	Umbria	May	Semi-natural	UMES	Central	Solitary	1.092	Excavator	Univoltine	Oligolectic	0.5917	27.2	57.69	1.10236e+06	0	239481	0	0	41.1749	0	0	0
1133	Megachile centuncularis	Umbria	May	Semi-natural	UMES	Central	Solitary	1.227	Renter	Univoltine	Polylectic	0.5917	27.2	57.69	0	0	0	0	0	0	0	0	0
1134	Megachile melanopyga	Umbria	May	Semi-natural	UMES	Central	Solitary	2.07	Excavator	Univoltine	Oligolectic	0.5917	27.2	57.69	291172	0	0	0	0	0	0	0	0
1135	Ceratina chalcites	Umbria	May	Semi-natural	UMES	Central	Solitary	1.046	Excavator	Univoltine	Polylectic	0.5917	27.2	57.69	0	0	14936.2	0	0	76.3585	0	0	0
1136	Osmia submicans	Umbria	May	Semi-natural	UMES	Central	Solitary	0.463	Renter	Univoltine	Oligolectic	0.5917	27.2	57.69	978860	0	0	0	0	0	0	0	0
1137	Osmia andrenoides	Umbria	May	Semi-natural	UMES	Central	Solitary	0.387	Renter	Univoltine	Oligolectic	0.5917	27.2	57.69	935014	0	0	0	12347.5	0	0	0	0
1138	Ceratina dallatorreana	Umbria	May	Semi-natural	UMES	Central	Solitary	0.069	Excavator	Univoltine	Polylectic	0.5917	27.2	57.69	0	0	0	0	0	0	0	0	0
1139	Bombus pascuorum	Umbria	June	Intensive	UMAI	Central	Primitively eusocial	3.602	Carder	Univoltine	Polylectic	0.5917	32.14	41.88	1.3677e+06	0	0	0	0	0	0	0	0
1140	Bombus pascuorum	Umbria	June	Intensive	UMAI	Central	Primitively eusocial	3.602	Carder	Univoltine	Polylectic	0.5917	32.14	41.88	2.25755e+07	0	0	0	0	218.428	0	0	0
1141	Bombus ruderatus	Umbria	June	Intensive	UMAI	Central	Primitively eusocial	4.365	Renter	Univoltine	Polylectic	0.5917	32.14	41.88	7.99753e+06	0	0	0	0	0	0	0	0
1142	Bombus ruderatus	Umbria	June	Intensive	UMAI	Central	Primitively eusocial	4.365	Renter	Univoltine	Polylectic	0.5917	32.14	41.88	1.10243e+06	0	0	0	0	0	0	0	0
1143	Rhodanthidium septemdentatum	Umbria	June	Intensive	UMAI	Central	Solitary	2.428	Renter	Univoltine	Polylectic	0.5917	32.14	41.88	3.55951e+06	0	0	0	0	114.867	0	0	0
1144	Bombus pascuorum	Umbria	June	Intensive	UMAI	Central	Primitively eusocial	3.602	Carder	Univoltine	Polylectic	0.5917	32.14	41.88	673083	0	0	0	0	92.4487	0	0	0
1145	Bombus ruderatus	Umbria	June	Intensive	UMAI	Central	Primitively eusocial	4.365	Renter	Univoltine	Polylectic	0.5917	32.14	41.88	0	0	0	0	0	0	0	0	0
1146	Rhodanthidium septemdentatum	Umbria	June	Intensive	UMAI	Central	Solitary	2.428	Renter	Univoltine	Polylectic	0.5917	32.14	41.88	730788	0	159916	0	0	0	0	0	0
1147	Anthidium loti	Umbria	June	Intensive	UMAI	Central	Solitary	2.604	Renter	Univoltine	Oligolectic	0.5917	32.14	41.88	352957	0	14036.6	0	0	0	0	0	0
1148	Rhodanthidium septemdentatum	Umbria	June	Intensive	UMAI	Central	Solitary	2.428	Renter	Univoltine	Polylectic	0.5917	32.14	41.88	1.18917e+06	0	0	0	0	0	0	0	0
1149	Anthidium loti	Umbria	June	Intensive	UMAI	Central	Solitary	2.604	Renter	Univoltine	Oligolectic	0.5917	32.14	41.88	0	0	0	0	10387.9	152.539	0	0	0
1150	Anthidium loti	Umbria	June	Intensive	UMAI	Central	Solitary	2.604	Renter	Univoltine	Oligolectic	0.5917	32.14	41.88	3.66992e+06	0	231944	0	0	0	0	0	0
1151	Eucera nigrifacies	Umbria	June	Intensive	UMAI	Central	Solitary	1.092	Excavator	Univoltine	Oligolectic	0.5917	32.14	41.88	4.16925e+10	0	0	0	0	101.936	0	0	0
1152	Eucera nigrifacies	Umbria	June	Intensive	UMAI	Central	Solitary	1.092	Excavator	Univoltine	Oligolectic	0.5917	32.14	41.88	2.00904e+06	0	0	0	0	0	0	0	0
1153	Rhodanthidium septemdentatum	Umbria	June	Intensive	UMAI	Central	Solitary	2.428	Renter	Univoltine	Polylectic	0.5917	32.14	41.88	1.05581e+06	0	0	0	5.75019e+07	154.013	0	0	0
1154	Pseudoanthidium nanum	Umbria	June	Intensive	UMAI	Central	Solitary	0.33	Renter	Univoltine	Oligolectic	0.5917	32.14	41.88	0	0	0	0	4.5027e+07	176.554	0	0	0
1155	Anthidium loti	Umbria	June	Intensive	UMAI	Central	Solitary	2.604	Renter	Univoltine	Oligolectic	0.5917	32.14	41.88	0	0	0	0	85730.1	147.824	0	0	0
1156	Pseudoanthidium nanum	Umbria	June	Intensive	UMAI	Central	Solitary	0.33	Renter	Univoltine	Oligolectic	0.5917	32.14	41.88	0	0	0	0	169306	277.182	0	0	0
1157	Ceratina gravidula	Umbria	June	Intensive	UMAI	Central	Solitary	0.47	Excavator	Univoltine	Polylectic	0.5917	32.14	41.88	275249	0	0	0	715609	0	0	0	0
1158	Osmia andrenoides	Umbria	June	Intensive	UMAI	Central	Solitary	0.387	Renter	Univoltine	Oligolectic	0.5917	32.14	41.88	0	0	0	0	368629	0	0	0	0
1159	Osmia andrenoides	Umbria	June	Intensive	UMAI	Central	Solitary	0.387	Renter	Univoltine	Oligolectic	0.5917	32.14	41.88	712277	0	0	0	102751	371.069	0	0	0
1160	Heriades crenulata	Umbria	June	Intensive	UMAI	Central	Solitary	0.174	Renter	Univoltine	Oligolectic	0.5917	32.14	41.88	0	0	0	0	0	102.321	0	0	0
1161	Heriades crenulata	Umbria	June	Intensive	UMAI	Central	Solitary	0.174	Renter	Univoltine	Oligolectic	0.5917	32.14	41.88	0	0	0	0	255300	0	0	0	0
1162	Lasioglossum corvinum	Umbria	June	Intensive	UMAI	Central	Solitary	0.09	Excavator	Univoltine	Polylectic	0.5917	32.14	41.88	0	0	0	0	465879	0	0	0	0
1163	Andrena humilis	Umbria	June	Intensive	UMAI	Central	Solitary	0.668	Excavator	Univoltine	Oligolectic	0.5917	32.14	41.88	0	0	200306	0	0	0	0	0	0
1164	Ceratina gravidula	Umbria	June	Intensive	UMAI	Central	Solitary	0.47	Excavator	Univoltine	Polylectic	0.5917	32.14	41.88	1.3475e+06	0	0	0	0	0	0	0	0
1165	Ceratina cucurbitina	Umbria	June	Intensive	UMAI	Central	Solitary	0.134	Excavator	Univoltine	Polylectic	0.5917	32.14	41.88	75130	0	107536	0	49432.6	231.183	0	0	0
1166	Andrena humilis	Umbria	June	Intensive	UMAI	Central	Solitary	0.668	Excavator	Univoltine	Oligolectic	0.5917	32.14	41.88	0	0	0	0	57871.3	0	0	0	0
1167	Lasioglossum calceatum	Umbria	June	Intensive	UMAI	Central	Primitively eusocial	0.281	Excavator	Univoltine	Polylectic	0.5917	32.14	41.88	676933	0	0	0	0	0	0	0	0
1168	Eucera nigrescens	Umbria	May	Intensive	UMAI	Central	Solitary	2.999	Excavator	Univoltine	Oligolectic	0.5917	28.88	57.19	0	0	0	0	0	0	0	0	0
1169	Eucera nigrescens	Umbria	May	Intensive	UMAI	Central	Solitary	2.999	Excavator	Univoltine	Oligolectic	0.5917	28.88	57.19	810449	0	254508	0	0	0	0	0	0
1170	Osmia brevicornis	Umbria	May	Intensive	UMAI	Central	Solitary	0.664	Renter	Univoltine	Oligolectic	0.5917	28.88	57.19	0	0	0	0	7072.78	0	0	0	0
1171	Eucera eucnemidea	Umbria	May	Intensive	UMAI	Central	Solitary	0.775	Excavator	Univoltine	Oligolectic	0.5917	28.88	57.19	0	0	0	0	14527.5	178.83	0	0	0
1172	Andrena ventricosa	Umbria	May	Intensive	UMAI	Central	Solitary	0.234	Excavator	Univoltine	Polylectic	0.5917	28.88	57.19	0	0	0	0	0	0	0	0	0
1173	Osmia aurulenta	Umbria	May	Intensive	UMAI	Central	Solitary	1.439	Renter	Univoltine	Polylectic	0.5917	28.88	57.19	0	0	584495	0	0	0	0	0	0
1174	Ceratina dallatorreana	Umbria	May	Intensive	UMAI	Central	Solitary	0.069	Excavator	Univoltine	Polylectic	0.5917	28.88	57.19	364965	0	0	0	14423.8	0	0	0	0
1175	Bombus subterraneus	Umbria	July	Intensive	UMAI	Central	Primitively eusocial	14.209	Renter	Univoltine	Polylectic	0.5917	27.81	54.75	1.09964e+07	0	69749.4	0	0	0	0	0	0
1176	Andrena pilipes	Umbria	July	Intensive	UMAI	Central	Solitary	2.203	Excavator	Bivoltine	Polylectic	0.5917	27.81	54.75	919107	0	0	0	0	113.18	0	0	0
1177	Trachusa interrupta	Umbria	July	Intensive	UMAI	Central	Solitary	3.06	Excavator	Univoltine	Oligolectic	0.5917	27.81	54.75	924430	0	0	0	327862	93.0333	0	0	0
1178	Trachusa interrupta	Umbria	July	Intensive	UMAI	Central	Solitary	3.06	Excavator	Univoltine	Oligolectic	0.5917	27.81	54.75	0	0	0	0	480325	0	0	0	0
1179	Andrena flavipes	Umbria	July	Intensive	UMAI	Central	Solitary	0.721	Excavator	Bivoltine	Polylectic	0.5917	27.81	54.75	0	0	28079.3	0	4.63879e+06	33.2697	0	0	0
1180	Hylaeus sp.	Umbria	July	Intensive	UMAI	Central	Solitary	0.1	Renter	Univoltine	Polylectic	0.5917	27.81	54.75	0	0	0	0	5.3706e+06	113.221	0	92.8386	0
1181	Hylaeus sp.	Umbria	July	Intensive	UMAI	Central	Solitary	0.1	Renter	Univoltine	Polylectic	0.5917	27.81	54.75	444088	0	0	0	493135	81526.6	0	0	0
1182	Heriades crenulata	Umbria	July	Intensive	UMAI	Central	Solitary	0.174	Renter	Univoltine	Oligolectic	0.5917	27.81	54.75	482022	0	1.57167e+06	0	570350	18772.6	0	0	0
1183	Hylaeus sp.	Umbria	July	Intensive	UMAI	Central	Solitary	0.1	Renter	Univoltine	Polylectic	0.5917	27.81	54.75	561007	0	742298	0	3.94858e+07	100.467	0	0	0
1184	Lasioglossum minutissimum	Umbria	July	Intensive	UMAI	Central	Solitary	0.028	Excavator	Univoltine	Polylectic	0.5917	27.81	54.75	0	0	0	0	3.06731e+06	0	0	0	0
1185	Hylaeus sp.	Umbria	July	Intensive	UMAI	Central	Solitary	0.1	Renter	Univoltine	Polylectic	0.5917	27.81	54.75	251088	0	534320	0	47535.1	76.3452	0	0	0
1186	Bombus pascuorum	Tuscany	April	Intensive	TOAIPI	Central	Primitively eusocial	3.602	Carder	Univoltine	Polylectic	0.7059	20.26	60.94	0	0	0	0	0	0	0	0	0
1187	Bombus pascuorum	Tuscany	April	Intensive	TOAIPI	Central	Primitively eusocial	3.602	Carder	Univoltine	Polylectic	0.7059	20.26	60.94	0	0	1.29458e+06	0	0	12895.6	0	0	0
1188	Bombus pascuorum	Tuscany	April	Intensive	TOAIPI	Central	Primitively eusocial	3.602	Carder	Univoltine	Polylectic	0.7059	20.26	60.94	646445	0	59004.6	0	0	129.003	0	0	0
1189	Bombus pascuorum	Tuscany	April	Intensive	TOAIPI	Central	Primitively eusocial	3.602	Carder	Univoltine	Polylectic	0.7059	20.26	60.94	0	0	72111.4	0	0	288.252	0	0	0
1190	Bombus pascuorum	Tuscany	April	Intensive	TOAIPI	Central	Primitively eusocial	3.602	Carder	Univoltine	Polylectic	0.7059	20.26	60.94	0	0	0	0	0	0	0	0	0
1191	Bombus terrestris	Tuscany	April	Intensive	TOAIPI	Central	Primitively eusocial	5.855	Renter	Bivoltine	Polylectic	0.7059	20.26	60.94	0	0	0	0	0	130408	0	0	0
1192	Xylocopa violacea	Tuscany	April	Intensive	TOAIPI	Central	Solitary	24.146	Excavator	Univoltine	Polylectic	0.7059	20.26	60.94	151240	0	0	0	0	0	0	0	0
1193	Xylocopa violacea	Tuscany	April	Intensive	TOAIPI	Central	Solitary	24.146	Excavator	Univoltine	Polylectic	0.7059	20.26	60.94	0	0	0	0	0	0	0	0	0
1194	Xylocopa violacea	Tuscany	April	Intensive	TOAIPI	Central	Solitary	24.146	Excavator	Univoltine	Polylectic	0.7059	20.26	60.94	310650	0	0	0	0	0	0	0	0
1195	Xylocopa violacea	Tuscany	April	Intensive	TOAIPI	Central	Solitary	24.146	Excavator	Univoltine	Polylectic	0.7059	20.26	60.94	0	0	0	0	0	0	0	0	0
1196	Eucera nigrescens	Tuscany	April	Intensive	TOAIPI	Central	Solitary	2.999	Excavator	Univoltine	Oligolectic	0.7059	20.26	60.94	0	0	0	0	0	286.206	0	0	0
1197	Eucera nigrescens	Tuscany	April	Intensive	TOAIPI	Central	Solitary	2.999	Excavator	Univoltine	Oligolectic	0.7059	20.26	60.94	8.43647e+06	0	19641.1	0	54069.6	299.798	0	0	0
1198	Eucera nigrescens	Tuscany	April	Intensive	TOAIPI	Central	Solitary	2.999	Excavator	Univoltine	Oligolectic	0.7059	20.26	60.94	0	0	0	0	17743.2	0	0	0	0
1199	Eucera nigrescens	Tuscany	April	Intensive	TOAIPI	Central	Solitary	2.999	Excavator	Univoltine	Oligolectic	0.7059	20.26	60.94	0	0	0	0	10528.2	0	0	0	0
1200	Halictus scabiosae	Tuscany	April	Intensive	TOAIPI	Central	Primitively eusocial	0.986	Excavator	Univoltine	Polylectic	0.7059	20.26	60.94	0	0	31823.4	0	8098.07	213.105	0	0	0
1201	Eucera nigrescens	Tuscany	April	Intensive	TOAIPI	Central	Solitary	2.999	Excavator	Univoltine	Oligolectic	0.7059	20.26	60.94	0	0	145480	0	53093.5	213.622	0	0	0
1202	Eucera nigrescens	Tuscany	April	Intensive	TOAIPI	Central	Solitary	2.999	Excavator	Univoltine	Oligolectic	0.7059	20.26	60.94	0	0	0	0	76412.8	0	0	0	0
1203	Eucera nigrescens	Tuscany	April	Intensive	TOAIPI	Central	Solitary	2.999	Excavator	Univoltine	Oligolectic	0.7059	20.26	60.94	2.26745e+06	0	0	0	78832.5	0	0	0	0
1204	Anthophora plumipes	Tuscany	April	Intensive	TOAIPI	Central	Solitary	5.143	Excavator	Univoltine	Polylectic	0.7059	20.26	60.94	0	0	0	0	76117.5	86.9809	0	0	0
1205	Anthophora plumipes	Tuscany	April	Intensive	TOAIPI	Central	Solitary	5.143	Excavator	Univoltine	Polylectic	0.7059	20.26	60.94	4.24834e+06	0	0	0	159802	0	0	0	0
1206	Anthophora plumipes	Tuscany	April	Intensive	TOAIPI	Central	Solitary	5.143	Excavator	Univoltine	Polylectic	0.7059	20.26	60.94	0	0	8.32536e+09	0	265200	0	0	0	0
1207	Anthophora plumipes	Tuscany	April	Intensive	TOAIPI	Central	Solitary	5.143	Excavator	Univoltine	Polylectic	0.7059	20.26	60.94	1.55081e+06	0	0	0	72392.1	0	0	0	0
1208	Eucera nigrescens	Tuscany	April	Intensive	TOAIPI	Central	Solitary	2.999	Excavator	Univoltine	Oligolectic	0.7059	20.26	60.94	375006	0	186142	0	52781.6	0	0	0	0
1209	Andrena pilipes	Tuscany	April	Intensive	TOAIPI	Central	Solitary	2.203	Excavator	Bivoltine	Polylectic	0.7059	20.26	60.94	0	0	14696.5	0	49779.5	176.246	0	0	0
1210	Andrena florentina	Tuscany	April	Intensive	TOAIPI	Central	Solitary	1.448	Excavator	Univoltine	Polylectic	0.7059	20.26	60.94	1.90607e+06	0	12464.7	0	54253	0	0	0	0
1211	Andrena dorsata	Tuscany	April	Intensive	TOAIPI	Central	Solitary	0.403	Excavator	Bivoltine	Polylectic	0.7059	20.26	60.94	1.80808e+06	0	0	0	6183.11	2437	0	0	0
1212	Andrena flavipes	Tuscany	April	Intensive	TOAIPI	Central	Solitary	0.721	Excavator	Bivoltine	Polylectic	0.7059	20.26	60.94	774501	0	0	0	0	0	0	0	0
1213	Andrena flavipes	Tuscany	April	Intensive	TOAIPI	Central	Solitary	0.721	Excavator	Bivoltine	Polylectic	0.7059	20.26	60.94	811327	0	0	0	29309.7	0	0	0	0
1214	Eucera nigrescens	Tuscany	April	Intensive	TOAIPI	Central	Solitary	2.999	Excavator	Univoltine	Oligolectic	0.7059	20.26	60.94	518316	0	0	0	41406.8	157.63	0	87.037	0
1215	Andrena flavipes	Tuscany	April	Intensive	TOAIPI	Central	Solitary	0.721	Excavator	Bivoltine	Polylectic	0.7059	20.26	60.94	0	0	459249	0	0	182.57	0	0	0
1216	Anthophora plumipes	Tuscany	April	Intensive	TOAIPI	Central	Solitary	5.143	Excavator	Univoltine	Polylectic	0.7059	20.26	60.94	7.23347e+06	0	0	0	0	0	0	0	0
1217	Andrena dorsata	Tuscany	April	Intensive	TOAIPI	Central	Solitary	0.403	Excavator	Bivoltine	Polylectic	0.7059	20.26	60.94	872236	0	0	0	52777.2	188.163	0	0	0
1218	Osmia bicornis	Tuscany	April	Intensive	TOAIPI	Central	Solitary	1.72	Renter	Univoltine	Polylectic	0.7059	20.26	60.94	0	0	774047	0	41999.2	0	0	0	0
1219	Andrena sp.	Tuscany	April	Intensive	TOAIPI	Central	Solitary	0.1	Excavator	Univoltine	Polylectic	0.7059	20.26	60.94	878062	0	2.04652e+06	0	454004	82.9265	0	0	0
1220	Andrena dorsata	Tuscany	April	Intensive	TOAIPI	Central	Solitary	0.403	Excavator	Bivoltine	Polylectic	0.7059	20.26	60.94	0	0	0	0	457001	263.791	0	0	0
1221	Eucera clypeata	Tuscany	April	Intensive	TOAIPI	Central	Solitary	1.36	Excavator	Univoltine	Oligolectic	0.7059	20.26	60.94	3.45429e+06	0	0	0	2.06599e+06	197.771	0	0	0
1222	Andrena humilis	Tuscany	April	Intensive	TOAIPI	Central	Solitary	0.668	Excavator	Univoltine	Oligolectic	0.7059	20.26	60.94	6.70409e+07	0	223272	0	2.09533e+06	0	0	0	0
1223	Lasioglossum interruptum	Tuscany	April	Intensive	TOAIPI	Central	Primitively eusocial	0.161	Excavator	Univoltine	Polylectic	0.7059	20.26	60.94	0	0	55922.1	0	30206.6	0	0	0	0
1224	Ceratina cucurbitina	Tuscany	April	Intensive	TOAIPI	Central	Solitary	0.134	Excavator	Univoltine	Polylectic	0.7059	20.26	60.94	2.15563e+06	0	0	0	83450.9	212.53	0	0	0
1225	Andrena flavipes	Tuscany	April	Intensive	TOAIPI	Central	Solitary	0.721	Excavator	Bivoltine	Polylectic	0.7059	20.26	60.94	576566	0	0	0	532478	267.649	0	0	0
1226	Andrena flavipes	Tuscany	April	Intensive	TOAIPI	Central	Solitary	0.721	Excavator	Bivoltine	Polylectic	0.7059	20.26	60.94	159839	0	0	0	574909	951344	0	0	0
1227	Andrena flavipes	Tuscany	April	Intensive	TOAIPI	Central	Solitary	0.721	Excavator	Bivoltine	Polylectic	0.7059	20.26	60.94	229478	0	0	0	1.6478e+06	25530.8	0	0	0
1228	Ceratina cucurbitina	Tuscany	April	Intensive	TOAIPI	Central	Solitary	0.134	Excavator	Univoltine	Polylectic	0.7059	20.26	60.94	2.43402e+07	0	0	0	136068	4.66662e+06	0	0	0
1229	Andrena dorsata	Tuscany	April	Intensive	TOAIPI	Central	Solitary	0.403	Excavator	Bivoltine	Polylectic	0.7059	20.26	60.94	0	0	208658	0	0	2661.28	0	0	0
1230	Eucera nigrescens	Tuscany	May	Intensive	TOAIRO	Central	Solitary	2.999	Excavator	Univoltine	Oligolectic	0.7486	23.24	68.56	0	0	1.28084e+06	0	0	2410.46	0	0	0
1231	Eucera vulpes	Tuscany	May	Intensive	TOAIRO	Central	Solitary	0.702	Excavator	Univoltine	Oligolectic	0.7486	23.24	68.56	859917	0	0	0	45615.6	603.754	0	0	0
1232	Eucera vulpes	Tuscany	May	Intensive	TOAIRO	Central	Solitary	0.702	Excavator	Univoltine	Oligolectic	0.7486	23.24	68.56	765036	0	0	0	27936	1422.74	0	0	0
1233	Eucera vulpes	Tuscany	May	Intensive	TOAIRO	Central	Solitary	0.702	Excavator	Univoltine	Oligolectic	0.7486	23.24	68.56	636565	0	0	0	146464	0	0	0	0
1234	Eucera vulpes	Tuscany	May	Intensive	TOAIRO	Central	Solitary	0.702	Excavator	Univoltine	Oligolectic	0.7486	23.24	68.56	4.88906e+06	0	114645	0	138518	0	0	0	0
1235	Eucera vulpes	Tuscany	May	Intensive	TOAIRO	Central	Solitary	0.702	Excavator	Univoltine	Oligolectic	0.7486	23.24	68.56	1.328e+06	0	0	0	30226.5	104.621	0	0	0
1236	Eucera vulpes	Tuscany	May	Intensive	TOAIRO	Central	Solitary	0.702	Excavator	Univoltine	Oligolectic	0.7486	23.24	68.56	1.38197e+06	0	0	0	50288	0	0	0	0
1237	Eucera vulpes	Tuscany	May	Intensive	TOAIRO	Central	Solitary	0.702	Excavator	Univoltine	Oligolectic	0.7486	23.24	68.56	1.72133e+07	0	0	0	1.47434e+07	0	0	0	0
1238	Eucera vulpes	Tuscany	May	Intensive	TOAIRO	Central	Solitary	0.702	Excavator	Univoltine	Oligolectic	0.7486	23.24	68.56	1.33642e+06	0	0	0	1.84694e+07	0	0	0	0
1239	Eucera vulpes	Tuscany	May	Intensive	TOAIRO	Central	Solitary	0.702	Excavator	Univoltine	Oligolectic	0.7486	23.24	68.56	0	0	0	0	0	42.5246	0	0	0
1240	Eucera vulpes	Tuscany	May	Intensive	TOAIRO	Central	Solitary	0.702	Excavator	Univoltine	Oligolectic	0.7486	23.24	68.56	0	0	0	0	0	211.25	0	0	0
1241	Eucera vulpes	Tuscany	May	Intensive	TOAIRO	Central	Solitary	0.702	Excavator	Univoltine	Oligolectic	0.7486	23.24	68.56	579123	0	34095.7	0	1.36434e+08	211.979	390.179	0	0
1242	Eucera vulpes	Tuscany	May	Intensive	TOAIRO	Central	Solitary	0.702	Excavator	Univoltine	Oligolectic	0.7486	23.24	68.56	620095	0	0	0	1.42835e+08	76.2045	0	0	0
1243	Eucera vulpes	Tuscany	May	Intensive	TOAIRO	Central	Solitary	0.702	Excavator	Univoltine	Oligolectic	0.7486	23.24	68.56	1.26315e+06	0	34509.2	0	0	24035.5	0	0	0
1244	Eucera vulpes	Tuscany	May	Intensive	TOAIRO	Central	Solitary	0.702	Excavator	Univoltine	Oligolectic	0.7486	23.24	68.56	2.2725e+06	0	34197.9	0	28401.5	0	0	0	0
1245	Eucera vulpes	Tuscany	May	Intensive	TOAIRO	Central	Solitary	0.702	Excavator	Univoltine	Oligolectic	0.7486	23.24	68.56	5.08514e+06	0	0	0	275313	107.95	0	0	0
1246	Ceratina cucurbitina	Tuscany	May	Intensive	TOAIRO	Central	Solitary	0.134	Excavator	Univoltine	Polylectic	0.7486	23.24	68.56	323555	0	28374.4	0	201734	275967	0	0	0
1247	Ceratina cucurbitina	Tuscany	May	Intensive	TOAIRO	Central	Solitary	0.134	Excavator	Univoltine	Polylectic	0.7486	23.24	68.56	676293	0	0	0	8668.64	169.646	0	0	0
1248	Ceratina cyanea	Tuscany	May	Intensive	TOAIRO	Central	Solitary	0.122	Excavator	Univoltine	Polylectic	0.7486	23.24	68.56	722961	0	0	0	25772.7	230.36	0	0	0
1249	Ceratina cucurbitina	Tuscany	May	Intensive	TOAIRO	Central	Solitary	0.134	Excavator	Univoltine	Polylectic	0.7486	23.24	68.56	734522	0	0	0	4.70399e+06	0	0	0	0
1250	Ceratina cucurbitina	Tuscany	May	Intensive	TOAIRO	Central	Solitary	0.134	Excavator	Univoltine	Polylectic	0.7486	23.24	68.56	0	0	38372.7	0	4.27765e+06	121.948	0	0	0
1251	Ceratina cucurbitina	Tuscany	May	Intensive	TOAIRO	Central	Solitary	0.134	Excavator	Univoltine	Polylectic	0.7486	23.24	68.56	0	0	43688.1	0	57743.2	0	0	0	0
1252	Ceratina cucurbitina	Tuscany	May	Intensive	TOAIRO	Central	Solitary	0.134	Excavator	Univoltine	Polylectic	0.7486	23.24	68.56	0	0	0	0	43774.7	107941	0	0	0
1253	Heriades rubicola	Tuscany	May	Intensive	TOAIRO	Central	Solitary	0.1	Renter	Univoltine	Oligolectic	0.7486	23.24	68.56	0	0	0	0	108182	125.526	0	0	0
1254	Ceratina cucurbitina	Tuscany	May	Intensive	TOAIRO	Central	Solitary	0.134	Excavator	Univoltine	Polylectic	0.7486	23.24	68.56	0	0	0	0	127127	0	0	0	0
1255	Andrena ventricosa	Tuscany	May	Intensive	TOAIRO	Central	Solitary	0.234	Excavator	Univoltine	Polylectic	0.7486	23.24	68.56	792060	0	0	0	71999.5	0	0	0	0
1256	Ceratina cucurbitina	Tuscany	May	Intensive	TOAIRO	Central	Solitary	0.134	Excavator	Univoltine	Polylectic	0.7486	23.24	68.56	1.7536e+06	0	937523	0	223826	260211	0	0	0
1257	Bombus pascuorum	Tuscany	May	Semi-natural	TOESRO	Central	Primitively eusocial	3.602	Carder	Univoltine	Polylectic	0.7486	18.08	87.5	0	0	759606	0	53102.6	6466.12	0	0	0
1258	Bombus pascuorum	Tuscany	May	Semi-natural	TOESRO	Central	Primitively eusocial	3.602	Carder	Univoltine	Polylectic	0.7486	18.08	87.5	0	0	0	0	108457	130014	0	0	0
1259	Anthophora plumipes	Tuscany	May	Semi-natural	TOESRO	Central	Solitary	5.143	Excavator	Univoltine	Polylectic	0.7486	18.08	87.5	342136	0	0	0	57346.6	51668.7	0	0	0
1260	Eucera nigrescens	Tuscany	May	Semi-natural	TOESRO	Central	Solitary	2.999	Excavator	Univoltine	Oligolectic	0.7486	18.08	87.5	1.24222e+09	0	0	0	52394	5036.02	0	0	0
1261	Eucera nigrescens	Tuscany	May	Semi-natural	TOESRO	Central	Solitary	2.999	Excavator	Univoltine	Oligolectic	0.7486	18.08	87.5	8.47049e+06	0	0	0	7346.8	1998.97	0	0	0
1262	Megachile parietina	Tuscany	May	Semi-natural	TOESRO	Central	Solitary	5.306	Mason	Univoltine	Polylectic	0.7486	18.08	87.5	0	0	0	0	0	269.611	0	0	0
1263	Eucera nigrescens	Tuscany	May	Semi-natural	TOESRO	Central	Solitary	2.999	Excavator	Univoltine	Oligolectic	0.7486	18.08	87.5	4.70447e+06	0	26616.1	0	223852	0	0	0	0
1264	Eucera nigrescens	Tuscany	May	Semi-natural	TOESRO	Central	Solitary	2.999	Excavator	Univoltine	Oligolectic	0.7486	18.08	87.5	0	0	0	0	463537	199.285	0	0	0
1265	Eucera nigrescens	Tuscany	May	Semi-natural	TOESRO	Central	Solitary	2.999	Excavator	Univoltine	Oligolectic	0.7486	18.08	87.5	6.21162e+08	0	0	0	0	234.425	0	0	0
1266	Eucera nigrescens	Tuscany	May	Semi-natural	TOESRO	Central	Solitary	2.999	Excavator	Univoltine	Oligolectic	0.7486	18.08	87.5	2.11593e+06	0	46073	0	0	0	0	0	0
1267	Eucera nigrescens	Tuscany	May	Semi-natural	TOESRO	Central	Solitary	2.999	Excavator	Univoltine	Oligolectic	0.7486	18.08	87.5	2.59113e+08	0	58641.1	0	0	0	0	0	0
1268	Eucera nigrescens	Tuscany	May	Semi-natural	TOESRO	Central	Solitary	2.999	Excavator	Univoltine	Oligolectic	0.7486	18.08	87.5	0	0	0	0	13221.1	0	0	0	0
1269	Osmia rufohirta	Tuscany	May	Semi-natural	TOESRO	Central	Solitary	0.438	Renter	Univoltine	Polylectic	0.7486	18.08	87.5	0	0	0	0	0	0	0	0	0
1270	Eucera nigrescens	Tuscany	May	Semi-natural	TOESRO	Central	Solitary	2.999	Excavator	Univoltine	Oligolectic	0.7486	18.08	87.5	0	0	0	0	0	0	0	0	0
1271	Eucera nigrescens	Tuscany	May	Semi-natural	TOESRO	Central	Solitary	2.999	Excavator	Univoltine	Oligolectic	0.7486	18.08	87.5	0	0	0	0	2.48821e+07	0	0	0	0
1272	Eucera nigrescens	Tuscany	May	Semi-natural	TOESRO	Central	Solitary	2.999	Excavator	Univoltine	Oligolectic	0.7486	18.08	87.5	0	0	0	0	4.87166e+07	0	0	0	0
1273	Eucera nigrescens	Tuscany	May	Semi-natural	TOESRO	Central	Solitary	2.999	Excavator	Univoltine	Oligolectic	0.7486	18.08	87.5	0	0	0	0	0	0	0	0	0
1274	Osmia rufohirta	Tuscany	May	Semi-natural	TOESRO	Central	Solitary	0.438	Renter	Univoltine	Polylectic	0.7486	18.08	87.5	811715	0	0	0	138175	0	0	0	0
1275	Eucera vulpes	Tuscany	May	Semi-natural	TOESRO	Central	Solitary	0.702	Excavator	Univoltine	Oligolectic	0.7486	18.08	87.5	0	0	0	0	147113	54917.8	0	0	0
1276	Eucera nigrescens	Tuscany	May	Semi-natural	TOESRO	Central	Solitary	2.999	Excavator	Univoltine	Oligolectic	0.7486	18.08	87.5	0	0	0	0	222492	331.984	0	0	0
1277	Lasioglossum interruptum	Tuscany	May	Semi-natural	TOESRO	Central	Primitively eusocial	0.161	Excavator	Univoltine	Polylectic	0.7486	18.08	87.5	0	0	0	0	86327.7	0	0	0	0
1278	Trachusa interrupta	Tuscany	June	Semi-natural	TOESRO	Central	Solitary	3.06	Excavator	Univoltine	Oligolectic	0.7486	25.85	72.31	0	0	0	0	183461	26394.6	0	0	0
1279	Trachusa interrupta	Tuscany	June	Semi-natural	TOESRO	Central	Solitary	3.06	Excavator	Univoltine	Oligolectic	0.7486	25.85	72.31	0	0	0	0	0	0	0	0	0
1280	Trachusa interrupta	Tuscany	June	Semi-natural	TOESRO	Central	Solitary	3.06	Excavator	Univoltine	Oligolectic	0.7486	25.85	72.31	0	0	0	0	0	1704.27	0	0	0
1281	Trachusa interrupta	Tuscany	June	Semi-natural	TOESRO	Central	Solitary	3.06	Excavator	Univoltine	Oligolectic	0.7486	25.85	72.31	3.03477e+06	0	0	0	19015.1	0	0	0	0
1282	Trachusa interrupta	Tuscany	June	Semi-natural	TOESRO	Central	Solitary	3.06	Excavator	Univoltine	Oligolectic	0.7486	25.85	72.31	1.0243e+09	0	0	0	24830.2	0	0	0	0
1283	Trachusa interrupta	Tuscany	June	Semi-natural	TOESRO	Central	Solitary	3.06	Excavator	Univoltine	Oligolectic	0.7486	25.85	72.31	654585	0	89756.1	0	721966	37.673	0	0	0
1284	Apis mellifera	Tuscany	June	Semi-natural	TOESRO	Central	Highly eusocial	1.774	Managed apiary	Multivoltine	Polylectic	0.7486	25.85	72.31	0	0	293679	0	1.15693e+06	0	0	0	0
1285	Apis mellifera	Tuscany	June	Semi-natural	TOESRO	Central	Highly eusocial	1.774	Managed apiary	Multivoltine	Polylectic	0.7486	25.85	72.31	0	0	0	0	446257	121.706	0	0	0
1286	Bombus terrestris	Tuscany	June	Semi-natural	TOESRO	Central	Primitively eusocial	5.855	Renter	Bivoltine	Polylectic	0.7486	25.85	72.31	0	0	0	0	707495	46.343	0	5228.48	0
1287	Halictus brunnescens	Tuscany	June	Semi-natural	TOESRO	Central	Communal	1.561	Excavator	Univoltine	Polylectic	0.7486	25.85	72.31	3.13411e+09	0	0	0	56348.8	0	0	0	0
1288	Hoplitis sp.	Tuscany	June	Semi-natural	TOESRO	Central	Solitary	0.6	Renter	Univoltine	Polylectic	0.7486	25.85	72.31	1.34473e+06	0	21554.3	0	81657.5	128.087	0	0	0
1289	Ceratina cucurbitina	Tuscany	June	Semi-natural	TOESRO	Central	Solitary	0.134	Excavator	Univoltine	Polylectic	0.7486	25.85	72.31	0	0	55750	0	7067.03	171.588	0	0	0
1290	Halictus simplex	Tuscany	June	Semi-natural	TOESRO	Central	Solitary	0.361	Excavator	Univoltine	Polylectic	0.7486	25.85	72.31	1.2184e+07	0	69028.7	0	0	44647.6	0	0	0
1291	Halictus simplex	Tuscany	June	Semi-natural	TOESRO	Central	Solitary	0.361	Excavator	Univoltine	Polylectic	0.7486	25.85	72.31	0	0	36982.9	0	119474	2072.27	0	0	0
1292	Seladonia smaragdula	Tuscany	June	Semi-natural	TOESRO	Central	Primitively eusocial	0.059	Excavator	Univoltine	Polylectic	0.7486	25.85	72.31	0	0	4.64527e+06	0	187289	125550	0	0	0
1293	Seladonia smaragdula group	Tuscany	June	Semi-natural	TOESRO	Central	Communal	0.07	Excavator	Univoltine	Polylectic	0.7486	25.85	72.31	0	0	191095	0	542860	185.793	0	0	0
1294	Seladonia smaragdula group	Tuscany	June	Semi-natural	TOESRO	Central	Communal	0.07	Excavator	Univoltine	Polylectic	0.7486	25.85	72.31	0	0	0	0	788041	0	0	0	0
1295	Seladonia smaragdula group	Tuscany	June	Semi-natural	TOESRO	Central	Communal	0.07	Excavator	Univoltine	Polylectic	0.7486	25.85	72.31	0	0	0	0	2.07758e+06	0	0	0	0
1296	Lasioglossum puncticolle	Tuscany	June	Semi-natural	TOESRO	Central	Solitary	0.202	Excavator	Univoltine	Polylectic	0.7486	25.85	72.31	0	0	0	0	4.84198e+06	0	0	0	0
1297	Lasioglossum corvinum	Tuscany	June	Semi-natural	TOESRO	Central	Solitary	0.09	Excavator	Univoltine	Polylectic	0.7486	25.85	72.31	0	0	178500	0	0	235.319	0	0	0
1298	Seladonia smaragdula group	Tuscany	June	Semi-natural	TOESRO	Central	Communal	0.07	Excavator	Univoltine	Polylectic	0.7486	25.85	72.31	1.3758e+06	0	1.54236e+06	0	0	0	0	0	0
1299	Seladonia smaragdula group	Tuscany	June	Semi-natural	TOESRO	Central	Communal	0.07	Excavator	Univoltine	Polylectic	0.7486	25.85	72.31	0	0	349757	0	0	0	0	0	0
1300	Seladonia smaragdula group	Tuscany	June	Semi-natural	TOESRO	Central	Communal	0.07	Excavator	Univoltine	Polylectic	0.7486	25.85	72.31	1.2762e+06	0	356591	0	0	9305.02	0	0	0
1301	Seladonia smaragdula group	Tuscany	June	Semi-natural	TOESRO	Central	Communal	0.07	Excavator	Univoltine	Polylectic	0.7486	25.85	72.31	1.67379e+06	0	0	0	22658.5	14392	0	0	0
1302	Hylaeus sp.	Tuscany	June	Semi-natural	TOESRO	Central	Solitary	0.1	Renter	Univoltine	Polylectic	0.7486	25.85	72.31	1.00874e+06	0	0	0	30521	37075	0	0	0
1303	Seladonia smaragdula group	Tuscany	June	Semi-natural	TOESRO	Central	Communal	0.07	Excavator	Univoltine	Polylectic	0.7486	25.85	72.31	5.63713e+06	0	0	0	11081.3	2.10314e+06	0	0	0
1304	Seladonia gemmea	Tuscany	June	Semi-natural	TOESRO	Central	Primitively eusocial	0.121	Excavator	Univoltine	Polylectic	0.7486	25.85	72.31	1.76548e+06	0	2.60724e+06	0	52825.3	286.567	0	0	0
1305	Heriades rubicola	Tuscany	June	Semi-natural	TOESRO	Central	Solitary	0.1	Renter	Univoltine	Oligolectic	0.7486	25.85	72.31	390448	0	61419.8	0	21411.2	0	0	0	0
1306	Seladonia smaragdula group	Tuscany	June	Semi-natural	TOESRO	Central	Communal	0.07	Excavator	Univoltine	Polylectic	0.7486	25.85	72.31	2.5693e+06	0	73443.9	0	9686.83	0	0	0	0
1307	Seladonia smaragdula group	Tuscany	June	Semi-natural	TOESRO	Central	Communal	0.07	Excavator	Univoltine	Polylectic	0.7486	25.85	72.31	1.23088e+06	0	0	0	37998.6	0	0	0	0
1308	Seladonia smaragdula group	Tuscany	June	Semi-natural	TOESRO	Central	Communal	0.07	Excavator	Univoltine	Polylectic	0.7486	25.85	72.31	1.21869e+06	0	0	0	78046.9	0	0	0	0
1309	Xylocopa violacea	Tuscany	March	Intensive	TOAIPI	Central	Solitary	24.146	Excavator	Univoltine	Polylectic	0.7059	9.9	64.62	3.15244e+06	0	0	0	0	0	0	0	0
1310	Xylocopa violacea	Tuscany	March	Intensive	TOAIPI	Central	Solitary	24.146	Excavator	Univoltine	Polylectic	0.7059	9.9	64.62	2.4074e+09	0	0	0	903510	6367.01	0	0	0
1311	Xylocopa violacea	Tuscany	March	Intensive	TOAIPI	Central	Solitary	24.146	Excavator	Univoltine	Polylectic	0.7059	9.9	64.62	2.67738e+07	0	0	0	1.64421e+06	30142.1	0	0	0
1312	Bombus pascuorum	Tuscany	March	Intensive	TOAIPI	Central	Primitively eusocial	3.602	Carder	Univoltine	Polylectic	0.7059	9.9	64.62	7.36604e+06	0	0	0	1.90799e+06	13358.8	0	0	0
1313	Andrena flavipes	Tuscany	March	Intensive	TOAIPI	Central	Solitary	0.721	Excavator	Bivoltine	Polylectic	0.7059	9.9	64.62	2.65479e+06	0	382899	0	53108.6	8387.79	0	0	0
1314	Andrena flavipes	Tuscany	March	Intensive	TOAIPI	Central	Solitary	0.721	Excavator	Bivoltine	Polylectic	0.7059	9.9	64.62	0	0	62538	0	112189	24711.2	0	0	0
1315	Andrena flavipes	Tuscany	March	Intensive	TOAIPI	Central	Solitary	0.721	Excavator	Bivoltine	Polylectic	0.7059	9.9	64.62	0	0	18293.5	0	118640	4197.81	0	0	0
1316	Apis mellifera	Tuscany	March	Intensive	TOAIPI	Central	Highly eusocial	1.774	Managed apiary	Multivoltine	Polylectic	0.7059	9.9	64.62	0	0	0	0	151192	533.689	0	0	0
1317	Andrena pusilla	Tuscany	March	Intensive	TOAIPI	Central	Solitary	0.132	Excavator	Bivoltine	Polylectic	0.7059	9.9	64.62	0	0	25292.4	0	2.0972e+06	0	0	0	0
1318	Andrena pusilla	Tuscany	March	Intensive	TOAIPI	Central	Solitary	0.132	Excavator	Bivoltine	Polylectic	0.7059	9.9	64.62	9.34201e+07	0	0	0	2.59985e+06	266685	0	0	0
1319	Andrena pusilla	Tuscany	March	Intensive	TOAIPI	Central	Solitary	0.132	Excavator	Bivoltine	Polylectic	0.7059	9.9	64.62	7.39434e+06	0	0	0	0	1251.3	0	0	0
1320	Andrena pusilla	Tuscany	March	Intensive	TOAIPI	Central	Solitary	0.132	Excavator	Bivoltine	Polylectic	0.7059	9.9	64.62	1.66147e+06	0	0	0	0	433.11	0	0	0
1321	Bombus terrestris	Tuscany	March	Semi-natural	TOESRO	Central	Primitively eusocial	5.855	Renter	Bivoltine	Polylectic	0.7486	11.11	52.19	3.70745e+06	0	25642	0	0	84412	0	0	0
1322	Andrena sp.	Tuscany	March	Semi-natural	TOESRO	Central	Solitary	0.51	Excavator	Univoltine	Oligolectic	0.7486	11.11	52.19	1.39977e+06	0	0	0	0	0	0	0	0
1323	Andrena nigroaenea	Tuscany	March	Semi-natural	TOESRO	Central	Solitary	1.444	Excavator	Univoltine	Polylectic	0.7486	11.11	52.19	1.08921e+09	0	0	0	0	321.34	0	0	0
1324	Andrena sp.	Tuscany	March	Semi-natural	TOESRO	Central	Solitary	0.51	Excavator	Univoltine	Oligolectic	0.7486	11.11	52.19	1.26944e+07	0	0	0	0	0	0	841.717	0
1325	Seladonia gemmea	Tuscany	March	Semi-natural	TOESRO	Central	Primitively eusocial	0.121	Excavator	Univoltine	Polylectic	0.7486	11.11	52.19	1.77278e+06	0	0	0	51572.4	7781.16	0	0	0
1326	Xylocopa violacea	Tuscany	May	Intensive	TOAIPI	Central	Solitary	24.146	Excavator	Univoltine	Polylectic	0.7059	23.33	68.38	3.61196e+06	0	0	0	51375.4	0	0	0	0
1327	Xylocopa violacea	Tuscany	May	Intensive	TOAIPI	Central	Solitary	24.146	Excavator	Univoltine	Polylectic	0.7059	23.33	68.38	1.20963e+07	0	0	0	435117	0	0	0	0
1328	Andrena flavipes	Tuscany	May	Intensive	TOAIPI	Central	Solitary	0.721	Excavator	Bivoltine	Polylectic	0.7059	23.33	68.38	5.54139e+11	0	0	0	0	5011.34	0	0	0
1329	Eucera nigrescens	Tuscany	May	Intensive	TOAIPI	Central	Solitary	2.999	Excavator	Univoltine	Oligolectic	0.7059	23.33	68.38	1.31212e+10	0	0	0	150115	1493.35	0	0	0
1330	Eucera nigrescens	Tuscany	May	Intensive	TOAIPI	Central	Solitary	2.999	Excavator	Univoltine	Oligolectic	0.7059	23.33	68.38	5.02794e+09	0	23915.7	0	121728	359.203	0	0	0
1331	Osmia aurulenta	Tuscany	May	Intensive	TOAIPI	Central	Solitary	1.439	Renter	Univoltine	Polylectic	0.7059	23.33	68.38	2.75141e+11	0	0	0	0	3918.66	0	0	0
1332	Andrena wilkella	Tuscany	May	Intensive	TOAIPI	Central	Solitary	0.757	Excavator	Univoltine	Oligolectic	0.7059	23.33	68.38	4.72694e+07	0	0	0	0	86700.7	0	0	0
1333	Chelostoma florisomne	Tuscany	May	Intensive	TOAIPI	Central	Solitary	0.223	Renter	Univoltine	Oligolectic	0.7059	23.33	68.38	2.22905e+12	0	0	0	0	6587.7	0	0	0
1334	Andrena wilkella	Tuscany	May	Intensive	TOAIPI	Central	Solitary	0.757	Excavator	Univoltine	Oligolectic	0.7059	23.33	68.38	4.52954e+11	0	0	0	0	3457.4	0	0	0
1335	Andrena wilkella	Tuscany	May	Intensive	TOAIPI	Central	Solitary	0.757	Excavator	Univoltine	Oligolectic	0.7059	23.33	68.38	1.78917e+11	0	0	0	0	0	0	0	0
1336	Andrena wilkella	Tuscany	May	Intensive	TOAIPI	Central	Solitary	0.757	Excavator	Univoltine	Oligolectic	0.7059	23.33	68.38	5.40473e+11	0	0	0	0	0	0	0	0
1337	Chelostoma florisomne	Tuscany	May	Intensive	TOAIPI	Central	Solitary	0.223	Renter	Univoltine	Oligolectic	0.7059	23.33	68.38	2.85053e+11	0	0	0	0	56214.9	656.625	0	0
1338	Lasioglossum discum	Tuscany	May	Intensive	TOAIPI	Central	Solitary	0.583	Excavator	Univoltine	Polylectic	0.7059	23.33	68.38	1.42096e+08	0	0	0	0	23750.1	0	0	0
1339	Andrena wilkella	Tuscany	May	Intensive	TOAIPI	Central	Solitary	0.757	Excavator	Univoltine	Oligolectic	0.7059	23.33	68.38	8.46764e+07	0	0	0	0	26345.5	0	0	0
1340	Eucera vulpes	Tuscany	May	Intensive	TOAIPI	Central	Solitary	0.702	Excavator	Univoltine	Oligolectic	0.7059	23.33	68.38	4.07958e+07	0	49177	0	0	0	0	0	0
1341	Eucera vulpes	Tuscany	May	Intensive	TOAIPI	Central	Solitary	0.702	Excavator	Univoltine	Oligolectic	0.7059	23.33	68.38	5.67316e+07	0	0	0	28486.7	0	0	0	0
1342	Eucera vulpes	Tuscany	May	Intensive	TOAIPI	Central	Solitary	0.702	Excavator	Univoltine	Oligolectic	0.7059	23.33	68.38	2.49013e+07	0	0	0	50897.7	0	0	0	0
1343	Osmia aurulenta	Tuscany	May	Intensive	TOAIPI	Central	Solitary	1.439	Renter	Univoltine	Polylectic	0.7059	23.33	68.38	3.81514e+07	0	81986.5	0	0	38830.1	0	0	0
1344	Andrena ventricosa	Tuscany	May	Intensive	TOAIPI	Central	Solitary	0.234	Excavator	Univoltine	Polylectic	0.7059	23.33	68.38	5.53127e+08	0	31907.5	0	7492.55	87.0459	0	0	0
1345	Andrena ventricosa	Tuscany	May	Intensive	TOAIPI	Central	Solitary	0.234	Excavator	Univoltine	Polylectic	0.7059	23.33	68.38	4.10269e+07	0	0	0	41774	0	0	0	0
1346	Osmia caerulescens	Tuscany	May	Intensive	TOAIPI	Central	Solitary	0.663	Renter	Univoltine	Polylectic	0.7059	23.33	68.38	3.79472e+07	0	199561	0	9296.29	21594.7	0	0	0
1347	Osmia caerulescens	Tuscany	May	Intensive	TOAIPI	Central	Solitary	0.663	Renter	Univoltine	Polylectic	0.7059	23.33	68.38	1.99127e+08	0	141090	0	47868.1	325.606	0	0	0
1348	Lasioglossum interruptum	Tuscany	May	Intensive	TOAIPI	Central	Primitively eusocial	0.161	Excavator	Univoltine	Polylectic	0.7059	23.33	68.38	6.37276e+07	0	0	0	74908.7	0	0	0	0
1349	Lasioglossum interruptum	Tuscany	May	Intensive	TOAIPI	Central	Primitively eusocial	0.161	Excavator	Univoltine	Polylectic	0.7059	23.33	68.38	1.00545e+08	0	46834.5	0	36427	722.83	0	0	0
1350	Andrena sp.	Tuscany	May	Intensive	TOAIPI	Central	Solitary	0.1	Excavator	Univoltine	Polylectic	0.7059	23.33	68.38	3.64569e+07	0	354206	0	44505.6	0	0	0	0
1351	Ceratina cucurbitina	Tuscany	May	Intensive	TOAIPI	Central	Solitary	0.134	Excavator	Univoltine	Polylectic	0.7059	23.33	68.38	3.19845e+07	0	0	0	30774.3	0	0	0	0
1352	Lasioglossum interruptum	Tuscany	May	Intensive	TOAIPI	Central	Primitively eusocial	0.161	Excavator	Univoltine	Polylectic	0.7059	23.33	68.38	2.85606e+07	0	0	0	29974.1	0	0	0	0
1353	Ceratina cucurbitina	Tuscany	May	Intensive	TOAIPI	Central	Solitary	0.134	Excavator	Univoltine	Polylectic	0.7059	23.33	68.38	1.3049e+07	0	0	0	29080.4	0	0	0	0
1354	Ceratina cucurbitina	Tuscany	May	Intensive	TOAIPI	Central	Solitary	0.134	Excavator	Univoltine	Polylectic	0.7059	23.33	68.38	2.52963e+07	0	0	0	107312	402.764	0	0	0
1355	Ceratina cucurbitina	Tuscany	May	Intensive	TOAIPI	Central	Solitary	0.134	Excavator	Univoltine	Polylectic	0.7059	23.33	68.38	3.33492e+07	0	0	0	2.39681e+11	0	0	0	0
1356	Ceratina cucurbitina	Tuscany	May	Intensive	TOAIPI	Central	Solitary	0.134	Excavator	Univoltine	Polylectic	0.7059	23.33	68.38	5.23274e+07	0	0	0	5.37307e+11	0	0	0	0
1357	Ceratina cucurbitina	Tuscany	May	Intensive	TOAIPI	Central	Solitary	0.134	Excavator	Univoltine	Polylectic	0.7059	23.33	68.38	2.0202e+07	0	52845.5	0	2.80982e+10	0	0	0	0
1358	Ceratina cucurbitina	Tuscany	May	Intensive	TOAIPI	Central	Solitary	0.134	Excavator	Univoltine	Polylectic	0.7059	23.33	68.38	8.8083e+06	0	0	0	3.80186e+10	32093	0	0	0
1359	Ceratina cucurbitina	Tuscany	May	Intensive	TOAIPI	Central	Solitary	0.134	Excavator	Univoltine	Polylectic	0.7059	23.33	68.38	1.08816e+07	0	0	0	1.0623e+06	0	0	0	0
1360	Ceratina cucurbitina	Tuscany	May	Intensive	TOAIPI	Central	Solitary	0.134	Excavator	Univoltine	Polylectic	0.7059	23.33	68.38	1.81892e+07	0	0	0	2.77174e+06	0	0	0	0
1361	Ceratina cucurbitina	Tuscany	May	Intensive	TOAIPI	Central	Solitary	0.134	Excavator	Univoltine	Polylectic	0.7059	23.33	68.38	2.30119e+10	0	12789.6	0	16394.8	0	0	0	0
1362	Andrena simontornyella	Tuscany	May	Intensive	TOAIPI	Central	Solitary	0.11	Excavator	Bivoltine	Polylectic	0.7059	23.33	68.38	5.47476e+07	0	0	0	0	0	0	0	0
1363	Lasioglossum interruptum	Tuscany	May	Intensive	TOAIPI	Central	Primitively eusocial	0.161	Excavator	Univoltine	Polylectic	0.7059	23.33	68.38	5.32406e+07	0	0	0	88404.3	0	0	0	0
1364	Lasioglossum leucopus	Tuscany	May	Intensive	TOAIPI	Central	Primitively eusocial	0.062	Excavator	Univoltine	Polylectic	0.7059	23.33	68.38	4.18178e+07	0	0	0	142242	0	0	0	0
1365	Hylaeus sp.	Tuscany	May	Intensive	TOAIPI	Central	Solitary	0.1	Renter	Univoltine	Polylectic	0.7059	23.33	68.38	7.1534e+06	0	0	0	5714.74	136.567	0	0	0
1366	Lasioglossum interruptum	Tuscany	May	Intensive	TOAIPI	Central	Primitively eusocial	0.161	Excavator	Univoltine	Polylectic	0.7059	23.33	68.38	1.21297e+07	0	0	0	7744.5	0	0	0	0
1367	Andrena ventricosa	Tuscany	May	Intensive	TOAIPI	Central	Solitary	0.234	Excavator	Univoltine	Polylectic	0.7059	23.33	68.38	2.25114e+07	0	11874.1	0	73873.2	7320.88	0	0	0
1368	Lasioglossum interruptum	Tuscany	May	Intensive	TOAIPI	Central	Primitively eusocial	0.161	Excavator	Univoltine	Polylectic	0.7059	23.33	68.38	2.13523e+07	0	11390.1	0	57760.9	66448.5	0	0	0
1369	Andrena simontornyella	Tuscany	May	Intensive	TOAIPI	Central	Solitary	0.11	Excavator	Bivoltine	Polylectic	0.7059	23.33	68.38	8.60522e+07	0	81732.9	0	61307	0	0	0	0
1370	Andrena simontornyella	Tuscany	May	Intensive	TOAIPI	Central	Solitary	0.11	Excavator	Bivoltine	Polylectic	0.7059	23.33	68.38	5.96261e+08	0	0	0	84125.7	0	0	0	0
1371	Andrena ventricosa	Tuscany	May	Intensive	TOAIPI	Central	Solitary	0.234	Excavator	Univoltine	Polylectic	0.7059	23.33	68.38	5.04191e+07	687.972	0	0	38021.8	0	0	0	0
1372	Ceratina cucurbitina	Tuscany	May	Intensive	TOAIPI	Central	Solitary	0.134	Excavator	Univoltine	Polylectic	0.7059	23.33	68.38	8.58064e+07	0	0	0	156229	142.358	0	0	0
1373	Xylocopa violacea	Tuscany	April	Intensive	TOAIRO	Central	Solitary	24.146	Excavator	Univoltine	Polylectic	0.7486	16.92	63.81	3.18802e+07	0	39445.9	0	155969	0	0	0	0
1374	Andrena humilis	Tuscany	April	Intensive	TOAIRO	Central	Solitary	0.668	Excavator	Univoltine	Oligolectic	0.7486	16.92	63.81	1.44742e+07	0	75662.9	0	271408	359.605	0	868.292	0
1375	Andrena flavipes	Tuscany	April	Intensive	TOAIRO	Central	Solitary	0.721	Excavator	Bivoltine	Polylectic	0.7486	16.92	63.81	2.30696e+07	0	465104	0	2.29491e+09	219.832	0	0	0
1376	Andrena humilis	Tuscany	April	Intensive	TOAIRO	Central	Solitary	0.668	Excavator	Univoltine	Oligolectic	0.7486	16.92	63.81	1.12894e+07	0	77851.4	0	3.95851e+09	0	0	0	0
1377	Andrena flavipes	Tuscany	April	Intensive	TOAIRO	Central	Solitary	0.721	Excavator	Bivoltine	Polylectic	0.7486	16.92	63.81	1.57619e+07	0	3.22116e+06	0	971295	180596	0	0	0
1378	Andrena decipiens	Tuscany	April	Intensive	TOAIRO	Central	Solitary	1.081	Excavator	Univoltine	Polylectic	0.7486	16.92	63.81	0	0	0	0	1.51554e+06	1338.28	0	0	0
1379	Eucera nigrescens	Tuscany	April	Intensive	TOAIRO	Central	Solitary	2.999	Excavator	Univoltine	Oligolectic	0.7486	16.92	63.81	2.76421e+07	0	0	0	0	994.984	0	0	0
1380	Eucera nigrescens	Tuscany	April	Intensive	TOAIRO	Central	Solitary	2.999	Excavator	Univoltine	Oligolectic	0.7486	16.92	63.81	1.4247e+07	0	0	0	20830.9	0	0	0	0
1381	Eucera nigrescens	Tuscany	April	Intensive	TOAIRO	Central	Solitary	2.999	Excavator	Univoltine	Oligolectic	0.7486	16.92	63.81	1.40457e+07	0	34401.8	0	0	0	0	0	0
1382	Eucera nigrescens	Tuscany	April	Intensive	TOAIRO	Central	Solitary	2.999	Excavator	Univoltine	Oligolectic	0.7486	16.92	63.81	1.88469e+07	0	0	0	9060.16	121.939	0	0	0
1383	Eucera nigrescens	Tuscany	April	Intensive	TOAIRO	Central	Solitary	2.999	Excavator	Univoltine	Oligolectic	0.7486	16.92	63.81	3.56312e+07	0	0	0	10213.9	0	0	0	0
1384	Andrena flavipes	Tuscany	April	Intensive	TOAIRO	Central	Solitary	0.721	Excavator	Bivoltine	Polylectic	0.7486	16.92	63.81	1.19883e+07	0	0	0	36683.7	0	0	0	0
1385	Andrena flavipes	Tuscany	April	Intensive	TOAIRO	Central	Solitary	0.721	Excavator	Bivoltine	Polylectic	0.7486	16.92	63.81	206776	0	26345.9	0	120976	181.063	0	0	0
1386	Andrena truncatilabris	Tuscany	April	Intensive	TOAIRO	Central	Solitary	0.72	Excavator	Univoltine	Oligolectic	0.7486	16.92	63.81	1.26297e+07	0	123463	0	219724	87.9363	0	0	0
1387	Eucera eucnemidea	Tuscany	April	Intensive	TOAIRO	Central	Solitary	0.775	Excavator	Univoltine	Oligolectic	0.7486	16.92	63.81	8.85397e+06	0	0	0	14249.1	0	0	0	0
1388	Andrena humilis	Tuscany	April	Intensive	TOAIRO	Central	Solitary	0.668	Excavator	Univoltine	Oligolectic	0.7486	16.92	63.81	2.60661e+07	0	40455.8	0	34470.8	0	0	0	0
1389	Andrena humilis	Tuscany	April	Intensive	TOAIRO	Central	Solitary	0.668	Excavator	Univoltine	Oligolectic	0.7486	16.92	63.81	2.14377e+07	0	0	0	164367	0	0	0	0
1390	Lasioglossum malachurum	Tuscany	April	Intensive	TOAIRO	Central	Primitively eusocial	0.211	Excavator	Univoltine	Polylectic	0.7486	16.92	63.81	1.41647e+07	0	0	0	292038	0	0	0	0
1391	Andrena humilis	Tuscany	April	Intensive	TOAIRO	Central	Solitary	0.668	Excavator	Univoltine	Oligolectic	0.7486	16.92	63.81	2.61158e+07	0	218176	0	0	9729.69	0	0	0
1392	Osmia caerulescens	Tuscany	April	Intensive	TOAIRO	Central	Solitary	0.663	Renter	Univoltine	Polylectic	0.7486	16.92	63.81	1.80045e+07	0	0	0	0	123.1	0	0	0
1393	Osmia caerulescens	Tuscany	April	Intensive	TOAIRO	Central	Solitary	0.663	Renter	Univoltine	Polylectic	0.7486	16.92	63.81	3.05973e+07	0	322225	0	0	672105	0	0	0
1394	Ceratina cucurbitina	Tuscany	April	Intensive	TOAIRO	Central	Solitary	0.134	Excavator	Univoltine	Polylectic	0.7486	16.92	63.81	2.25784e+07	0	0	0	0	494.645	0	0	0
1395	Andrena minutuloides	Tuscany	April	Intensive	TOAIRO	Central	Solitary	0.086	Excavator	Univoltine	Polylectic	0.7486	16.92	63.81	1.54074e+07	0	0	0	0	853.849	0	0	0
1396	Andrena sp.	Tuscany	April	Intensive	TOAIRO	Central	Solitary	0.1	Excavator	Univoltine	Polylectic	0.7486	16.92	63.81	7.46778e+06	0	0	0	0	0	0	0	0
1397	Andrena ventricosa	Tuscany	April	Intensive	TOAIRO	Central	Solitary	0.234	Excavator	Univoltine	Polylectic	0.7486	16.92	63.81	3.93402e+06	0	0	0	16948.8	526.479	0	0	0
1398	Andrena impunctata	Tuscany	April	Intensive	TOAIRO	Central	Solitary	0.101	Excavator	Univoltine	Polylectic	0.7486	16.92	63.81	4.32236e+07	0	0	0	17893.6	1017.66	0	0	0
1399	Lasioglossum malachurum	Tuscany	April	Intensive	TOAIRO	Central	Primitively eusocial	0.211	Excavator	Univoltine	Polylectic	0.7486	16.92	63.81	2.33651e+07	0	0	0	0	0	0	0	0
1400	Bombus terrestris	Tuscany	April	Semi-natural	TOESRO	Central	Primitively eusocial	5.855	Renter	Bivoltine	Polylectic	0.7486	14.51	72.5	7.25165e+09	0	0	0	0	0	0	0	0
1401	Eucera nigrescens	Tuscany	April	Semi-natural	TOESRO	Central	Solitary	2.999	Excavator	Univoltine	Oligolectic	0.7486	14.51	72.5	5.5646e+07	0	0	0	536223	0	0	0	0
1402	Eucera nigrescens	Tuscany	April	Semi-natural	TOESRO	Central	Solitary	2.999	Excavator	Univoltine	Oligolectic	0.7486	14.51	72.5	1.76129e+07	0	0	0	777612	0	0	0	0
1403	Andrena flavipes	Tuscany	April	Semi-natural	TOESRO	Central	Solitary	0.721	Excavator	Bivoltine	Polylectic	0.7486	14.51	72.5	1.81027e+07	0	0	0	233019	0	0	0	0
1404	Andrena flavipes	Tuscany	April	Semi-natural	TOESRO	Central	Solitary	0.721	Excavator	Bivoltine	Polylectic	0.7486	14.51	72.5	3.48643e+07	0	0	0	584276	274.415	0	0	0
1405	Andrena flavipes	Tuscany	April	Semi-natural	TOESRO	Central	Solitary	0.721	Excavator	Bivoltine	Polylectic	0.7486	14.51	72.5	4.49766e+07	0	632205	0	870193	0	0	0	0
1406	Andrena flavipes	Tuscany	April	Semi-natural	TOESRO	Central	Solitary	0.721	Excavator	Bivoltine	Polylectic	0.7486	14.51	72.5	7.75185e+06	0	0	0	1.12449e+06	0	0	0	0
1407	Andrena flavipes	Tuscany	April	Semi-natural	TOESRO	Central	Solitary	0.721	Excavator	Bivoltine	Polylectic	0.7486	14.51	72.5	7.24444e+06	0	76961.8	0	0	0	0	0	0
1408	Andrena flavipes	Tuscany	April	Semi-natural	TOESRO	Central	Solitary	0.721	Excavator	Bivoltine	Polylectic	0.7486	14.51	72.5	1.99163e+07	0	0	0	0	0	0	0	0
1409	Andrena flavipes	Tuscany	April	Semi-natural	TOESRO	Central	Solitary	0.721	Excavator	Bivoltine	Polylectic	0.7486	14.51	72.5	1.51093e+07	0	0	0	0	0	0	0	0
1410	Andrena flavipes	Tuscany	April	Semi-natural	TOESRO	Central	Solitary	0.721	Excavator	Bivoltine	Polylectic	0.7486	14.51	72.5	2.26287e+07	0	0	0	0	108.034	0	0	0
1411	Andrena flavipes	Tuscany	April	Semi-natural	TOESRO	Central	Solitary	0.721	Excavator	Bivoltine	Polylectic	0.7486	14.51	72.5	1.08651e+08	0	6300.31	0	10656.7	0	0	0	0
1412	Andrena flavipes	Tuscany	April	Semi-natural	TOESRO	Central	Solitary	0.721	Excavator	Bivoltine	Polylectic	0.7486	14.51	72.5	2.1031e+11	0	0	0	10121.4	0	0	0	0
1413	Andrena flavipes	Tuscany	April	Semi-natural	TOESRO	Central	Solitary	0.721	Excavator	Bivoltine	Polylectic	0.7486	14.51	72.5	3.18639e+08	0	0	0	0	0	0	0	0
1414	Andrena flavipes	Tuscany	April	Semi-natural	TOESRO	Central	Solitary	0.721	Excavator	Bivoltine	Polylectic	0.7486	14.51	72.5	5.80583e+11	0	0	0	0	0	0	0	0
1415	Andrena flavipes	Tuscany	April	Semi-natural	TOESRO	Central	Solitary	0.721	Excavator	Bivoltine	Polylectic	0.7486	14.51	72.5	1.01829e+09	0	259683	0	745608	0	0	0	0
1416	Andrena flavipes	Tuscany	April	Semi-natural	TOESRO	Central	Solitary	0.721	Excavator	Bivoltine	Polylectic	0.7486	14.51	72.5	8.829e+07	0	641353	0	4.3141e+06	0	0	0	0
1417	Seladonia gemmea	Tuscany	April	Semi-natural	TOESRO	Central	Primitively eusocial	0.121	Excavator	Univoltine	Polylectic	0.7486	14.51	72.5	8.82694e+07	0	41044.3	0	1.60822e+07	0	0	0	0
1418	Seladonia gemmea	Tuscany	April	Semi-natural	TOESRO	Central	Primitively eusocial	0.121	Excavator	Univoltine	Polylectic	0.7486	14.51	72.5	1.12051e+08	0	0	0	4.83975e+07	0	0	0	0
1419	Andrena pilipes	Tuscany	June	Intensive	TOAIPI	Central	Solitary	2.203	Excavator	Bivoltine	Polylectic	0.7059	32.14	57.62	5.72212e+07	0	0	0	3.97795e+06	0	0	0	0
1420	Andrena pilipes	Tuscany	June	Intensive	TOAIPI	Central	Solitary	2.203	Excavator	Bivoltine	Polylectic	0.7059	32.14	57.62	2.0741e+07	0	181906	0	7.76155e+06	0	0	0	0
1421	Andrena pilipes	Tuscany	June	Intensive	TOAIPI	Central	Solitary	2.203	Excavator	Bivoltine	Polylectic	0.7059	32.14	57.62	2.12817e+07	0	0	0	3.85717e+06	0	0	0	0
1422	Andrena pilipes	Tuscany	June	Intensive	TOAIPI	Central	Solitary	2.203	Excavator	Bivoltine	Polylectic	0.7059	32.14	57.62	2.89711e+07	0	0	0	6.04336e+06	0	0	0	0
1423	Andrena pilipes	Tuscany	June	Intensive	TOAIPI	Central	Solitary	2.203	Excavator	Bivoltine	Polylectic	0.7059	32.14	57.62	2.12029e+07	0	615040	0	300059	1.85292e+06	0	0	0
1424	Andrena pilipes	Tuscany	June	Intensive	TOAIPI	Central	Solitary	2.203	Excavator	Bivoltine	Polylectic	0.7059	32.14	57.62	7.5432e+06	0	0	0	282753	1.46335e+06	0	0	0
1425	Andrena pilipes	Tuscany	June	Intensive	TOAIPI	Central	Solitary	2.203	Excavator	Bivoltine	Polylectic	0.7059	32.14	57.62	9.11919e+06	0	0	0	0	0	0	0	0
1426	Halictus scabiosae	Tuscany	June	Intensive	TOAIPI	Central	Primitively eusocial	0.986	Excavator	Univoltine	Polylectic	0.7059	32.14	57.62	9.16205e+06	0	0	0	0	186.946	0	0	0
1427	Andrena flavipes	Tuscany	June	Intensive	TOAIPI	Central	Solitary	0.721	Excavator	Bivoltine	Polylectic	0.7059	32.14	57.62	1.20783e+12	0	81585.2	0	1.05285e+06	0	0	0	0
1428	Andrena flavipes	Tuscany	June	Intensive	TOAIPI	Central	Solitary	0.721	Excavator	Bivoltine	Polylectic	0.7059	32.14	57.62	5.11573e+07	0	0	0	1.53186e+06	312.036	0	0	0
1429	Andrena decipiens	Tuscany	June	Intensive	TOAIPI	Central	Solitary	1.081	Excavator	Univoltine	Polylectic	0.7059	32.14	57.62	1.15524e+07	0	0	0	0	0	0	0	0
1430	Andrena decipiens	Tuscany	June	Intensive	TOAIPI	Central	Solitary	1.081	Excavator	Univoltine	Polylectic	0.7059	32.14	57.62	8.95572e+06	0	138208	0	0	0	0	0	0
1431	Andrena decipiens	Tuscany	June	Intensive	TOAIPI	Central	Solitary	1.081	Excavator	Univoltine	Polylectic	0.7059	32.14	57.62	4.6033e+06	0	177910	0	24773.2	3543.22	0	0	0
1432	Andrena decipiens	Tuscany	June	Intensive	TOAIPI	Central	Solitary	1.081	Excavator	Univoltine	Polylectic	0.7059	32.14	57.62	303383	0	320028	0	16792.6	213.548	0	0	0
1433	Andrena decipiens	Tuscany	June	Intensive	TOAIPI	Central	Solitary	1.081	Excavator	Univoltine	Polylectic	0.7059	32.14	57.62	1.7688e+07	0	0	0	0	635.885	0	0	0
1434	Tetralonia malvae	Tuscany	June	Intensive	TOAIPI	Central	Solitary	1.21	Excavator	Univoltine	Oligolectic	0.7059	32.14	57.62	4.53685e+07	0	0	0	148307	190.831	0	0	0
1435	Ceratina chalcites	Tuscany	June	Intensive	TOAIPI	Central	Solitary	1.046	Excavator	Univoltine	Polylectic	0.7059	32.14	57.62	2.3705e+07	0	0	0	64879.9	168.998	0	0	0
1436	Andrena decipiens	Tuscany	June	Intensive	TOAIPI	Central	Solitary	1.081	Excavator	Univoltine	Polylectic	0.7059	32.14	57.62	9.82648e+08	0	0	0	78126.2	0	0	0	0
1437	Andrena decipiens	Tuscany	June	Intensive	TOAIPI	Central	Solitary	1.081	Excavator	Univoltine	Polylectic	0.7059	32.14	57.62	1.91349e+09	0	1.20285e+06	0	12135.3	0	87.7429	0	0
1438	Andrena decipiens	Tuscany	June	Intensive	TOAIPI	Central	Solitary	1.081	Excavator	Univoltine	Polylectic	0.7059	32.14	57.62	2.20785e+12	0	617952	0	28784.5	403.366	0	0	0
1439	Andrena decipiens	Tuscany	June	Intensive	TOAIPI	Central	Solitary	1.081	Excavator	Univoltine	Polylectic	0.7059	32.14	57.62	2.55482e+08	0	371940	0	17612.1	291.666	0	0	0
1440	Andrena decipiens	Tuscany	June	Intensive	TOAIPI	Central	Solitary	1.081	Excavator	Univoltine	Polylectic	0.7059	32.14	57.62	2.5352e+07	0	23608.7	0	59879.3	184190	0	0	0
1441	Andrena decipiens	Tuscany	June	Intensive	TOAIPI	Central	Solitary	1.081	Excavator	Univoltine	Polylectic	0.7059	32.14	57.62	1.26766e+07	0	495088	0	448467	618159	0	0	0
1442	Andrena flavipes	Tuscany	June	Intensive	TOAIPI	Central	Solitary	0.721	Excavator	Bivoltine	Polylectic	0.7059	32.14	57.62	8.05035e+07	0	421877	0	496121	851536	0	0	0
1443	Megachile rotundata	Tuscany	June	Intensive	TOAIPI	Central	Solitary	0.588	Renter	Univoltine	Polylectic	0.7059	32.14	57.62	3.58102e+07	0	0	0	390407	243.476	0	0	0
1444	Nomiapis diversipes	Tuscany	June	Intensive	TOAIPI	Central	Solitary	0.316	Excavator	Univoltine	Polylectic	0.7059	32.14	57.62	7.54555e+07	0	0	0	388182	213.642	0	0	0
1445	Andrena dorsata	Tuscany	June	Intensive	TOAIPI	Central	Solitary	0.403	Excavator	Bivoltine	Polylectic	0.7059	32.14	57.62	9.08086e+06	0	0	0	0	62.7926	0	0	0
1446	Nomiapis diversipes	Tuscany	June	Intensive	TOAIPI	Central	Solitary	0.316	Excavator	Univoltine	Polylectic	0.7059	32.14	57.62	7.46357e+06	0	0	0	8954.58	28355.3	0	0	0
1447	Megachile rotundata	Tuscany	June	Intensive	TOAIPI	Central	Solitary	0.588	Renter	Univoltine	Polylectic	0.7059	32.14	57.62	9.64249e+09	0	35372.6	0	24449.4	152.964	0	0	0
1448	Heriades rubicola	Tuscany	June	Intensive	TOAIPI	Central	Solitary	0.1	Renter	Univoltine	Oligolectic	0.7059	32.14	57.62	1.8073e+13	0	0	0	38250.9	1401.47	0	0	0
1449	Amegilla albigena	Tuscany	June	Intensive	TOAIPI	Central	Solitary	1.725	Excavator	Univoltine	Polylectic	0.7059	32.14	57.62	5.80808e+10	0	0	0	0	0	0	0	0
1450	Heriades rubicola	Tuscany	June	Intensive	TOAIPI	Central	Solitary	0.1	Renter	Univoltine	Oligolectic	0.7059	32.14	57.62	1.00297e+10	0	0	0	0	173.248	0	0	0
1451	Ceratina cucurbitina	Tuscany	June	Intensive	TOAIPI	Central	Solitary	0.134	Excavator	Univoltine	Polylectic	0.7059	32.14	57.62	3.30923e+09	0	226774	0	0	0	0	0	0
1452	Hylaeus sp.	Tuscany	June	Intensive	TOAIPI	Central	Solitary	0.1	Renter	Univoltine	Polylectic	0.7059	32.14	57.62	2.78198e+10	0	0	0	46899.8	1052.48	0	0	0
1453	Hylaeus sp.	Tuscany	June	Intensive	TOAIPI	Central	Solitary	0.1	Renter	Univoltine	Polylectic	0.7059	32.14	57.62	7.5274e+08	0	0	0	48713.7	1144.1	0	0	0
1454	Heriades truncorum	Tuscany	June	Intensive	TOAIPI	Central	Solitary	0.146	Renter	Univoltine	Oligolectic	0.7059	32.14	57.62	5.05675e+08	0	0	0	20732.5	679.079	0	0	0
1455	Lasioglossum glabriusculum	Tuscany	June	Intensive	TOAIPI	Central	Primitively eusocial	0.023	Excavator	Univoltine	Polylectic	0.7059	32.14	57.62	1.67801e+08	0	0	0	1.10465e+06	0	0	0	0
1456	Hylaeus sp.	Tuscany	June	Intensive	TOAIPI	Central	Solitary	0.1	Renter	Univoltine	Polylectic	0.7059	32.14	57.62	2.63637e+08	0	0	0	1.45805e+06	401927	0	0	0
1457	Hylaeus sp.	Tuscany	June	Intensive	TOAIPI	Central	Solitary	0.1	Renter	Univoltine	Polylectic	0.7059	32.14	57.62	5.26646e+08	0	0	0	0	0	0	0	0
1458	Hylaeus sp.	Tuscany	June	Intensive	TOAIPI	Central	Solitary	0.1	Renter	Univoltine	Polylectic	0.7059	32.14	57.62	1.31955e+08	0	0	0	0	158.509	0	0	0
1459	Lasioglossum glabriusculum	Tuscany	June	Intensive	TOAIPI	Central	Primitively eusocial	0.023	Excavator	Univoltine	Polylectic	0.7059	32.14	57.62	6.38187e+07	0	3.01106e+06	0	0	0	0	0	0
1460	Eucera nigrifacies	Tuscany	June	Intensive	TOAIRO	Central	Solitary	1.092	Excavator	Univoltine	Oligolectic	0.7486	32.45	54.94	8.68157e+09	0	0	0	0	0	0	0	0
1461	Eucera nigrifacies	Tuscany	June	Intensive	TOAIRO	Central	Solitary	1.092	Excavator	Univoltine	Oligolectic	0.7486	32.45	54.94	2.52454e+07	0	0	0	156578	75.7353	0	0	0
1462	Eucera nigrifacies	Tuscany	June	Intensive	TOAIRO	Central	Solitary	1.092	Excavator	Univoltine	Oligolectic	0.7486	32.45	54.94	4.67468e+07	0	0	0	266139	491310	0	0	0
1463	Eucera nigrifacies	Tuscany	June	Intensive	TOAIRO	Central	Solitary	1.092	Excavator	Univoltine	Oligolectic	0.7486	32.45	54.94	3.24038e+08	0	0	0	3.08054e+11	61590.1	0	0	0
1464	Andrena decipiens	Tuscany	June	Intensive	TOAIRO	Central	Solitary	1.081	Excavator	Univoltine	Polylectic	0.7486	32.45	54.94	3.8906e+07	0	0	0	4.31442e+11	5357.68	0	0	0
1465	Eucera nigrifacies	Tuscany	June	Intensive	TOAIRO	Central	Solitary	1.092	Excavator	Univoltine	Oligolectic	0.7486	32.45	54.94	7.20441e+07	0	0	0	1.10613e+11	50402.5	0	0	0
1466	Eucera nigrifacies	Tuscany	June	Intensive	TOAIRO	Central	Solitary	1.092	Excavator	Univoltine	Oligolectic	0.7486	32.45	54.94	9.26774e+07	0	0	0	7.115e+10	906877	0	0	0
1467	Eucera nigrifacies	Tuscany	June	Intensive	TOAIRO	Central	Solitary	1.092	Excavator	Univoltine	Oligolectic	0.7486	32.45	54.94	1.02625e+09	0	0	0	3.95922e+11	88.9203	0	0	0
1468	Eucera nigrifacies	Tuscany	June	Intensive	TOAIRO	Central	Solitary	1.092	Excavator	Univoltine	Oligolectic	0.7486	32.45	54.94	1.03298e+08	0	9.93681e+06	0	2.58228e+11	105.149	0	0	0
1469	Eucera nigrifacies	Tuscany	June	Intensive	TOAIRO	Central	Solitary	1.092	Excavator	Univoltine	Oligolectic	0.7486	32.45	54.94	1.03175e+08	0	0	0	2.4631e+08	338.076	0	0	0
1470	Eucera nigrifacies	Tuscany	June	Intensive	TOAIRO	Central	Solitary	1.092	Excavator	Univoltine	Oligolectic	0.7486	32.45	54.94	2.83902e+07	0	0	0	3.51818e+08	301963	0	0	0
1471	Eucera nigrifacies	Tuscany	June	Intensive	TOAIRO	Central	Solitary	1.092	Excavator	Univoltine	Oligolectic	0.7486	32.45	54.94	5.19779e+07	0	3.38149e+06	0	2.8778e+07	199367	0	0	0
1472	Trachusa interrupta	Tuscany	June	Intensive	TOAIRO	Central	Solitary	3.06	Excavator	Univoltine	Oligolectic	0.7486	32.45	54.94	5.73788e+07	0	4.51223e+06	0	2.55314e+07	6027.75	0	0	0
1473	Eucera nigrifacies	Tuscany	June	Intensive	TOAIRO	Central	Solitary	1.092	Excavator	Univoltine	Oligolectic	0.7486	32.45	54.94	1.62476e+08	0	0	0	3.43218e+06	9761.4	0	0	0
1474	Andrena decipiens	Tuscany	June	Intensive	TOAIRO	Central	Solitary	1.081	Excavator	Univoltine	Polylectic	0.7486	32.45	54.94	1.61856e+08	0	0	0	4.8926e+06	323.512	0	0	0
1475	Eucera vulpes	Tuscany	June	Intensive	TOAIRO	Central	Solitary	0.702	Excavator	Univoltine	Oligolectic	0.7486	32.45	54.94	7.02006e+07	0	0	0	1.49491e+06	0	0	0	0
1476	Andrena decipiens	Tuscany	June	Intensive	TOAIRO	Central	Solitary	1.081	Excavator	Univoltine	Polylectic	0.7486	32.45	54.94	7.23186e+07	0	0	0	3.58547e+06	110.286	0	0	0
1477	Eucera nigrifacies	Tuscany	June	Intensive	TOAIRO	Central	Solitary	1.092	Excavator	Univoltine	Oligolectic	0.7486	32.45	54.94	4.32983e+08	0	0	0	2.59847e+06	0	0	0	0
1478	Eucera nigrifacies	Tuscany	June	Intensive	TOAIRO	Central	Solitary	1.092	Excavator	Univoltine	Oligolectic	0.7486	32.45	54.94	1.12752e+08	0	6.48433e+07	0	3.10057e+06	319.466	0	0	0
1479	Eucera nigrifacies	Tuscany	June	Intensive	TOAIRO	Central	Solitary	1.092	Excavator	Univoltine	Oligolectic	0.7486	32.45	54.94	3.39468e+07	0	0	0	385708	29795	0	0	0
1480	Eucera nigrifacies	Tuscany	June	Intensive	TOAIRO	Central	Solitary	1.092	Excavator	Univoltine	Oligolectic	0.7486	32.45	54.94	3.06786e+12	0	0	0	906971	159.273	0	0	0
1481	Eucera vulpes	Tuscany	June	Intensive	TOAIRO	Central	Solitary	0.702	Excavator	Univoltine	Oligolectic	0.7486	32.45	54.94	1.12683e+08	0	0	0	2.04556e+06	0	0	0	0
1482	Halictus simplex	Tuscany	June	Intensive	TOAIRO	Central	Solitary	0.361	Excavator	Univoltine	Polylectic	0.7486	32.45	54.94	1.17946e+08	0	0	0	2.21064e+06	0	0	0	0
1483	Andrena ventricosa	Tuscany	June	Intensive	TOAIRO	Central	Solitary	0.234	Excavator	Univoltine	Polylectic	0.7486	32.45	54.94	4.88882e+07	0	0	0	1.01783e+06	0	0	0	0
1484	Halictus simplex	Tuscany	June	Intensive	TOAIRO	Central	Solitary	0.361	Excavator	Univoltine	Polylectic	0.7486	32.45	54.94	4.65243e+07	0	0	0	1.9133e+06	0	0	0	0
1485	Halictus simplex	Tuscany	June	Intensive	TOAIRO	Central	Solitary	0.361	Excavator	Univoltine	Polylectic	0.7486	32.45	54.94	8.53188e+06	0	0	0	772020	0	0	0	0
1486	Andrena ventricosa	Tuscany	June	Intensive	TOAIRO	Central	Solitary	0.234	Excavator	Univoltine	Polylectic	0.7486	32.45	54.94	4.38536e+07	0	0	0	870770	280.746	0	0	0
1487	Heriades rubicola	Tuscany	June	Intensive	TOAIRO	Central	Solitary	0.1	Renter	Univoltine	Oligolectic	0.7486	32.45	54.94	4.97952e+07	0	6.89479e+06	0	1.82953e+11	65690.4	0	0	0
1488	Panurgus calcaratus	Tuscany	June	Intensive	TOAIRO	Central	Solitary	0.294	Excavator	Univoltine	Oligolectic	0.7486	32.45	54.94	1.72447e+07	0	0	0	1.98011e+11	82751	0	0	0
1489	Andrena flavipes	Tuscany	March	Intensive	TOAIRO	Central	Solitary	0.721	Excavator	Bivoltine	Polylectic	0.7486	14.36	61.69	4.84499e+06	0	0	0	0	63472.8	0	0	0
1490	Andrena florentina	Tuscany	March	Intensive	TOAIRO	Central	Solitary	1.448	Excavator	Univoltine	Polylectic	0.7486	14.36	61.69	1.08594e+07	0	0	0	3.22766e+08	397.556	0	0	0
1491	Andrena sp.	Tuscany	March	Intensive	TOAIRO	Central	Solitary	0.1	Excavator	Univoltine	Polylectic	0.7486	14.36	61.69	2.67344e+06	0	4.29681e+06	0	3.17104e+07	708.372	0	0	0
1492	Andrena florentina	Tuscany	March	Intensive	TOAIRO	Central	Solitary	1.448	Excavator	Univoltine	Polylectic	0.7486	14.36	61.69	2.11039e+07	0	2.33713e+06	0	2.7425e+07	901.218	0	0	0
1493	Andrena florentina	Tuscany	March	Intensive	TOAIRO	Central	Solitary	1.448	Excavator	Univoltine	Polylectic	0.7486	14.36	61.69	3.85654e+06	0	4.46347e+06	0	3.80202e+06	215.795	0	0	0
1494	Andrena flavipes	Tuscany	March	Intensive	TOAIRO	Central	Solitary	0.721	Excavator	Bivoltine	Polylectic	0.7486	14.36	61.69	3.00179e+06	0	0	0	4.50983e+06	183.713	0	0	0
1495	Andrena flavipes	Tuscany	March	Intensive	TOAIRO	Central	Solitary	0.721	Excavator	Bivoltine	Polylectic	0.7486	14.36	61.69	3.92034e+06	0	0	0	9.15788e+06	0	0	0	0
1496	Andrena flavipes	Tuscany	March	Intensive	TOAIRO	Central	Solitary	0.721	Excavator	Bivoltine	Polylectic	0.7486	14.36	61.69	6.96017e+06	0	726562	0	9.70604e+06	120.267	0	0	0
1497	Andrena pilipes	Tuscany	March	Intensive	TOAIRO	Central	Solitary	2.203	Excavator	Bivoltine	Polylectic	0.7486	14.36	61.69	5.4297e+06	0	0	0	6.15466e+06	124.329	0	0	0
1498	Andrena flavipes	Tuscany	March	Intensive	TOAIRO	Central	Solitary	0.721	Excavator	Bivoltine	Polylectic	0.7486	14.36	61.69	9.57581e+06	0	8.82048e+06	0	7.15547e+06	230.984	0	0	0
1499	Andrena flavipes	Tuscany	March	Intensive	TOAIRO	Central	Solitary	0.721	Excavator	Bivoltine	Polylectic	0.7486	14.36	61.69	5.2239e+06	0	732112	0	8.62069e+06	175.679	0	0	0
1500	Andrena flavipes	Tuscany	March	Intensive	TOAIRO	Central	Solitary	0.721	Excavator	Bivoltine	Polylectic	0.7486	14.36	61.69	2.00407e+07	0	0	0	9.80546e+06	0	0	0	0
1501	Andrena sp.	Tuscany	March	Intensive	TOAIRO	Central	Solitary	0.1	Excavator	Univoltine	Polylectic	0.7486	14.36	61.69	1.18505e+07	0	0	0	3.3188e+06	0	0	0	0
1502	Andrena sp.	Tuscany	March	Intensive	TOAIRO	Central	Solitary	0.1	Excavator	Univoltine	Polylectic	0.7486	14.36	61.69	840635	0	1.99797e+06	0	3.08804e+06	163.96	0	0	0
1503	Andrena sp.	Tuscany	March	Intensive	TOAIRO	Central	Solitary	0.1	Excavator	Univoltine	Polylectic	0.7486	14.36	61.69	4.49269e+06	0	485296	0	4.13216e+06	0	0	0	0
1504	Andrena flavipes	Tuscany	March	Intensive	TOAIRO	Central	Solitary	0.721	Excavator	Bivoltine	Polylectic	0.7486	14.36	61.69	4.04021e+06	0	452413	0	4.52274e+06	239.637	0	0	0
1505	Lasioglossum malachurum	Tuscany	March	Intensive	TOAIRO	Central	Primitively eusocial	0.211	Excavator	Univoltine	Polylectic	0.7486	14.36	61.69	2.15897e+07	0	634601	0	1.252e+06	0	0	0	0
1506	Andrena impunctata	Tuscany	March	Intensive	TOAIRO	Central	Solitary	0.101	Excavator	Univoltine	Polylectic	0.7486	14.36	61.69	1.76644e+07	0	1.70769e+06	0	2.06023e+06	260.23	0	0	0
1507	Andrena flavipes	Tuscany	March	Intensive	TOAIRO	Central	Solitary	0.721	Excavator	Bivoltine	Polylectic	0.7486	14.36	61.69	4.8179e+11	0	0	0	2.87601e+06	158.875	0	0	0
1508	Andrena impunctata	Tuscany	March	Intensive	TOAIRO	Central	Solitary	0.101	Excavator	Univoltine	Polylectic	0.7486	14.36	61.69	4.97258e+12	0	0	0	3.23261e+06	128.473	0	0	0
1509	Andrena impunctata	Tuscany	March	Intensive	TOAIRO	Central	Solitary	0.101	Excavator	Univoltine	Polylectic	0.7486	14.36	61.69	3.11306e+09	0	661984	0	820282	172.216	0	0	0
1510	Andrena impunctata	Tuscany	March	Intensive	TOAIRO	Central	Solitary	0.101	Excavator	Univoltine	Polylectic	0.7486	14.36	61.69	1.57194e+07	0	0	0	2.09695e+06	0	0	0	0
1511	Andrena impunctata	Tuscany	March	Intensive	TOAIRO	Central	Solitary	0.101	Excavator	Univoltine	Polylectic	0.7486	14.36	61.69	5.95615e+06	0	0	0	5.03269e+06	235.376	0	0	0
1512	Andrena impunctata	Tuscany	March	Intensive	TOAIRO	Central	Solitary	0.101	Excavator	Univoltine	Polylectic	0.7486	14.36	61.69	1.73814e+07	0	0	0	7.87427e+06	0	0	0	0
1513	Lasioglossum minutulum	Tuscany	March	Intensive	TOAIRO	Central	Solitary	0.092	Excavator	Univoltine	Polylectic	0.7486	14.36	61.69	2.15457e+06	0	0	0	0	362.119	0	0	0
1514	Andrena impunctata	Tuscany	March	Intensive	TOAIRO	Central	Solitary	0.101	Excavator	Univoltine	Polylectic	0.7486	14.36	61.69	1.0115e+07	0	0	0	0	273.701	0	0	0
1515	Andrena impunctata	Tuscany	March	Intensive	TOAIRO	Central	Solitary	0.101	Excavator	Univoltine	Polylectic	0.7486	14.36	61.69	7.77123e+06	0	930014	0	4.79648e+07	3020.56	0	0	0
1516	Andrena minutuloides	Tuscany	March	Intensive	TOAIRO	Central	Solitary	0.086	Excavator	Univoltine	Polylectic	0.7486	14.36	61.69	5.66441e+06	0	2.59311e+06	0	7.82323e+07	21080.7	0	0	0
1517	Andrena impunctata	Tuscany	March	Intensive	TOAIRO	Central	Solitary	0.101	Excavator	Univoltine	Polylectic	0.7486	14.36	61.69	6.46135e+07	0	1.07702e+06	0	0	10351.8	0	0	0
1518	Andrena minutula	Tuscany	March	Intensive	TOAIRO	Central	Solitary	0.132	Excavator	Bivoltine	Polylectic	0.7486	14.36	61.69	7.38443e+06	0	4.0511e+06	0	2.51609e+06	422420	0	0	0
1519	Halictus simplex	Friuli-Venezia Giulia	April	Semi-natural	FRES	North	Solitary	0.361	Excavator	Univoltine	Polylectic	0.4871	14.71	70.75	510189	0	4.81089e+07	0	2.06738e+06	27153.1	0	0	0
1520	Lasioglossum sexstrigatum	Friuli-Venezia Giulia	April	Semi-natural	FRES	North	Communal	0.114	Excavator	Univoltine	Polylectic	0.4871	14.71	70.75	3.24885e+07	0	498651	0	2.60817e+06	520.511	0	0	0
1521	Seladonia subaurata	Friuli-Venezia Giulia	April	Semi-natural	FRES	North	Primitively eusocial	0.18	Excavator	Univoltine	Polylectic	0.4871	14.71	70.75	3.99268e+07	0	607505	0	828440	0	0	0	0
1522	Andrena simontornyella	Friuli-Venezia Giulia	April	Semi-natural	FRES	North	Solitary	0.11	Excavator	Bivoltine	Polylectic	0.4871	14.71	70.75	4.56954e+06	0	0	0	820385	443.207	0	0	0
1523	Halictus simplex	Friuli-Venezia Giulia	April	Intensive	FRAI	North	Solitary	0.361	Excavator	Univoltine	Polylectic	0.4871	17.09	68.5	8.38782e+06	0	8.09898e+06	0	3.79136e+06	826.126	0	0	0
1524	Lasioglossum laticeps	Friuli-Venezia Giulia	April	Intensive	FRAI	North	Primitively eusocial	0.16	Excavator	Univoltine	Polylectic	0.4871	17.09	68.5	4.15726e+06	0	8.5902e+06	0	3.85778e+06	47.3679	0	0	0
1525	Lasioglossum pauxillum	Friuli-Venezia Giulia	April	Intensive	FRAI	North	Primitively eusocial	0.075	Excavator	Univoltine	Polylectic	0.4871	17.09	68.5	5.35914e+06	0	6.39941e+06	0	1.0477e+06	289.508	0	0	0
1526	Lasioglossum pauxillum	Friuli-Venezia Giulia	April	Intensive	FRAI	North	Primitively eusocial	0.075	Excavator	Univoltine	Polylectic	0.4871	17.09	68.5	4.85439e+06	0	2.78691e+06	0	1.33993e+06	0	0	0	0
1527	Lasioglossum laticeps	Friuli-Venezia Giulia	April	Intensive	FRAI	North	Primitively eusocial	0.16	Excavator	Univoltine	Polylectic	0.4871	17.09	68.5	1.99175e+08	0	2.33387e+06	0	1.33464e+06	164.898	0	0	0
1528	Bombus pascuorum	Friuli-Venezia Giulia	June	Semi-natural	FRES	North	Primitively eusocial	3.602	Carder	Univoltine	Polylectic	0.4871	26.45	65.31	4.83957e+06	0	1.78538e+06	0	1.28534e+06	212.22	0	0	0
1529	Bombus pascuorum	Friuli-Venezia Giulia	June	Semi-natural	FRES	North	Primitively eusocial	3.602	Carder	Univoltine	Polylectic	0.4871	26.45	65.31	5.22434e+06	0	0	0	0	265.759	0	0	0
1530	Bombus pascuorum	Friuli-Venezia Giulia	June	Semi-natural	FRES	North	Primitively eusocial	3.602	Carder	Univoltine	Polylectic	0.4871	26.45	65.31	1.34473e+06	0	5.37689e+06	0	1.03147e+06	155.471	0	0	0
1531	Bombus pascuorum	Friuli-Venezia Giulia	June	Semi-natural	FRES	North	Primitively eusocial	3.602	Carder	Univoltine	Polylectic	0.4871	26.45	65.31	2.07236e+06	0	2.23709e+06	0	0	854.147	179.124	0	0
1532	Bombus pascuorum	Friuli-Venezia Giulia	June	Semi-natural	FRES	North	Primitively eusocial	3.602	Carder	Univoltine	Polylectic	0.4871	26.45	65.31	6.25073e+06	0	2.02449e+06	0	771744	310031	0	0	0
1533	Bombus pascuorum	Friuli-Venezia Giulia	June	Semi-natural	FRES	North	Primitively eusocial	3.602	Carder	Univoltine	Polylectic	0.4871	26.45	65.31	2.53211e+06	0	1.38261e+06	0	6.71975e+06	246.271	0	0	0
1534	Bombus pascuorum	Friuli-Venezia Giulia	June	Semi-natural	FRES	North	Primitively eusocial	3.602	Carder	Univoltine	Polylectic	0.4871	26.45	65.31	2.27899e+06	0	947229	0	6.47378e+06	0	0	0	0
1535	Bombus pascuorum	Friuli-Venezia Giulia	June	Semi-natural	FRES	North	Primitively eusocial	3.602	Carder	Univoltine	Polylectic	0.4871	26.45	65.31	669358	0	741675	0	3.59509e+06	54.5416	0	0	0
1536	Bombus pascuorum	Friuli-Venezia Giulia	June	Semi-natural	FRES	North	Primitively eusocial	3.602	Carder	Univoltine	Polylectic	0.4871	26.45	65.31	0	0	0	0	6.97044e+06	0	0	0	0
1537	Bombus ruderatus	Friuli-Venezia Giulia	June	Semi-natural	FRES	North	Primitively eusocial	4.365	Renter	Univoltine	Polylectic	0.4871	26.45	65.31	2.01252e+06	0	833834	0	1.24315e+07	0	0	0	0
1538	Bombus ruderatus	Friuli-Venezia Giulia	June	Semi-natural	FRES	North	Primitively eusocial	4.365	Renter	Univoltine	Polylectic	0.4871	26.45	65.31	0	0	566246	0	1.29872e+07	0	0	0	0
1539	Bombus hortorum	Friuli-Venezia Giulia	June	Semi-natural	FRES	North	Primitively eusocial	3.686	Renter	Univoltine	Polylectic	0.4871	26.45	65.31	2.88676e+06	0	2.38619e+06	0	1.87412e+06	91.5948	0	0	0
1540	Bombus pascuorum	Friuli-Venezia Giulia	June	Semi-natural	FRES	North	Primitively eusocial	3.602	Carder	Univoltine	Polylectic	0.4871	26.45	65.31	2.33129e+06	0	0	0	2.34846e+06	0	0	0	0
1541	Bombus pascuorum	Friuli-Venezia Giulia	June	Semi-natural	FRES	North	Primitively eusocial	3.602	Carder	Univoltine	Polylectic	0.4871	26.45	65.31	5.0645e+07	0	0	0	4.61274e+06	0	0	0	0
1542	Bombus pascuorum	Friuli-Venezia Giulia	June	Semi-natural	FRES	North	Primitively eusocial	3.602	Carder	Univoltine	Polylectic	0.4871	26.45	65.31	6.95036e+06	0	0	0	4.99433e+06	252.682	0	0	0
1543	Bombus terrestris	Friuli-Venezia Giulia	June	Semi-natural	FRES	North	Primitively eusocial	5.855	Renter	Bivoltine	Polylectic	0.4871	26.45	65.31	1.54851e+06	0	0	0	3.30636e+06	188.959	0	0	0
1544	Bombus lapidarius	Friuli-Venezia Giulia	June	Semi-natural	FRES	North	Primitively eusocial	3.82	Renter	Univoltine	Polylectic	0.4871	26.45	65.31	1.25998e+06	0	0	0	1.91059e+06	510654	0	0	0
1545	Bombus lapidarius	Friuli-Venezia Giulia	June	Semi-natural	FRES	North	Primitively eusocial	3.82	Renter	Univoltine	Polylectic	0.4871	26.45	65.31	1.0038e+06	0	3.02877e+06	0	4.76738e+06	409.144	0	0	0
1546	Bombus hortorum	Friuli-Venezia Giulia	June	Semi-natural	FRES	North	Primitively eusocial	3.686	Renter	Univoltine	Polylectic	0.4871	26.45	65.31	4.61952e+06	0	4.90582e+06	0	5.21913e+06	501.024	0	0	0
1547	Apis mellifera	Friuli-Venezia Giulia	June	Semi-natural	FRES	North	Highly eusocial	1.774	Managed apiary	Multivoltine	Polylectic	0.4871	26.45	65.31	7.94063e+06	0	3.37027e+06	0	874461	0	0	0	0
1548	Bombus ruderatus	Friuli-Venezia Giulia	June	Semi-natural	FRES	North	Primitively eusocial	4.365	Renter	Univoltine	Polylectic	0.4871	26.45	65.31	5.12389e+06	0	0	0	1.45677e+06	0	0	0	0
1549	Bombus pascuorum	Friuli-Venezia Giulia	June	Semi-natural	FRES	North	Primitively eusocial	3.602	Carder	Univoltine	Polylectic	0.4871	26.45	65.31	4.5214e+06	0	0	0	1.52065e+06	0	0	0	0
1550	Halictus simplex	Friuli-Venezia Giulia	June	Semi-natural	FRES	North	Solitary	0.361	Excavator	Univoltine	Polylectic	0.4871	26.45	65.31	6.89637e+06	0	0	0	2.02332e+06	0	0	0	0
1551	Lasioglossum pauxillum	Friuli-Venezia Giulia	June	Semi-natural	FRES	North	Primitively eusocial	0.075	Excavator	Univoltine	Polylectic	0.4871	26.45	65.31	3.84893e+06	0	0	0	896072	0	0	0	0
1552	Bombus pascuorum	Friuli-Venezia Giulia	June	Semi-natural	FRES	North	Primitively eusocial	3.602	Carder	Univoltine	Polylectic	0.4871	26.45	65.31	1.77339e+06	0	4.5337e+06	0	719422	422.759	0	0	0
1553	Lasioglossum morio	Friuli-Venezia Giulia	June	Semi-natural	FRES	North	Primitively eusocial	0.051	Excavator	Univoltine	Polylectic	0.4871	26.45	65.31	1.06313e+06	0	1.80593e+06	0	1.07744e+06	0	0	0	0
1554	Bombus pascuorum	Friuli-Venezia Giulia	June	Semi-natural	FRES	North	Primitively eusocial	3.602	Carder	Univoltine	Polylectic	0.4871	26.45	65.31	3.49674e+06	0	1.64426e+06	0	1.556e+06	30145.5	0	0	0
1555	Halictus maculatus	Friuli-Venezia Giulia	June	Semi-natural	FRES	North	Primitively eusocial	0.166	Excavator	Univoltine	Polylectic	0.4871	26.45	65.31	3.56303e+06	0	2.98058e+06	0	9.37883e+06	0	0	0	0
1556	Lasioglossum glabriusculum	Friuli-Venezia Giulia	June	Semi-natural	FRES	North	Primitively eusocial	0.023	Excavator	Univoltine	Polylectic	0.4871	26.45	65.31	681929	0	0	0	1.0381e+07	587.939	0	0	0
1557	Seladonia tumulorum	Friuli-Venezia Giulia	June	Semi-natural	FRES	North	Primitively eusocial	0.152	Excavator	Univoltine	Polylectic	0.4871	26.45	65.31	1.17201e+07	0	0	0	695045	0	0	0	0
1558	Bombus pascuorum	Friuli-Venezia Giulia	June	Semi-natural	FRES	North	Primitively eusocial	3.602	Carder	Univoltine	Polylectic	0.4871	26.45	65.31	1.96519e+06	0	3.8766e+06	0	932989	0	0	0	0
1559	Apis mellifera	Friuli-Venezia Giulia	May	Intensive	FRAI	North	Highly eusocial	1.774	Managed apiary	Multivoltine	Polylectic	0.4871	22.83	77.88	2.66736e+06	0	3.15843e+06	0	1.3039e+06	209.432	0	0	0
1560	Apis mellifera	Friuli-Venezia Giulia	May	Intensive	FRAI	North	Highly eusocial	1.774	Managed apiary	Multivoltine	Polylectic	0.4871	22.83	77.88	5.95546e+06	0	2.06111e+06	0	1.98168e+06	387.439	0	0	0
1561	Apis mellifera	Friuli-Venezia Giulia	May	Intensive	FRAI	North	Highly eusocial	1.774	Managed apiary	Multivoltine	Polylectic	0.4871	22.83	77.88	3.00452e+06	0	667216	0	7.63998e+06	152.324	0	0	0
1562	Apis mellifera	Friuli-Venezia Giulia	May	Intensive	FRAI	North	Highly eusocial	1.774	Managed apiary	Multivoltine	Polylectic	0.4871	22.83	77.88	4.22925e+06	0	3.58677e+06	0	6.15071e+06	394.301	0	0	0
1563	Ceratina cucurbitina	Friuli-Venezia Giulia	May	Intensive	FRAI	North	Solitary	0.134	Excavator	Univoltine	Polylectic	0.4871	22.83	77.88	965312	0	3.09349e+06	0	1.97823e+06	515.993	0	0	0
1564	Andrena wilkella	Friuli-Venezia Giulia	May	Intensive	FRAI	North	Solitary	0.757	Excavator	Univoltine	Oligolectic	0.4871	22.83	77.88	4.1766e+06	0	0	0	2.48009e+06	0	0	0	0
1565	Halictus simplex	Friuli-Venezia Giulia	May	Intensive	FRAI	North	Solitary	0.361	Excavator	Univoltine	Polylectic	0.4871	22.83	77.88	1.1536e+07	0	0	0	597383	0	0	0	0
1566	Apis mellifera	Friuli-Venezia Giulia	May	Intensive	FRAI	North	Highly eusocial	1.774	Managed apiary	Multivoltine	Polylectic	0.4871	22.83	77.88	3.9876e+06	0	0	0	480340	413.894	0	0	0
1567	Andrena simontornyella	Friuli-Venezia Giulia	May	Intensive	FRAI	North	Solitary	0.11	Excavator	Bivoltine	Polylectic	0.4871	22.83	77.88	3.39286e+06	0	0	0	398582	0	0	0	0
1568	Lasioglossum pauxillum	Friuli-Venezia Giulia	May	Intensive	FRAI	North	Primitively eusocial	0.075	Excavator	Univoltine	Polylectic	0.4871	22.83	77.88	1.15759e+06	0	1.16073e+06	0	605326	0	0	0	0
1569	Apis mellifera	Friuli-Venezia Giulia	June	Intensive	FRAI	North	Highly eusocial	1.774	Managed apiary	Multivoltine	Polylectic	0.4871	25.89	64.25	4.47234e+06	0	1.27677e+06	0	659445	0	0	0	0
1570	Apis mellifera	Friuli-Venezia Giulia	June	Intensive	FRAI	North	Highly eusocial	1.774	Managed apiary	Multivoltine	Polylectic	0.4871	25.89	64.25	1.65899e+06	0	2.28698e+06	0	752331	0	0	0	0
1571	Apis mellifera	Friuli-Venezia Giulia	June	Intensive	FRAI	North	Highly eusocial	1.774	Managed apiary	Multivoltine	Polylectic	0.4871	25.89	64.25	1.83142e+06	0	0	0	1.38368e+06	328.736	0	0	0
1572	Bombus pascuorum	Friuli-Venezia Giulia	June	Intensive	FRAI	North	Primitively eusocial	3.602	Carder	Univoltine	Polylectic	0.4871	25.89	64.25	4.24729e+06	0	0	0	2.42888e+06	677.731	0	0	0
1573	Eucera proxima	Friuli-Venezia Giulia	June	Intensive	FRAI	North	Solitary	2.156	Excavator	Univoltine	Oligolectic	0.4871	25.89	64.25	2.26379e+06	0	0	0	1.97722e+08	0	0	0	0
1574	Andrena humilis	Friuli-Venezia Giulia	June	Intensive	FRAI	North	Solitary	0.668	Excavator	Univoltine	Oligolectic	0.4871	25.89	64.25	1.39543e+06	0	0	0	2.71658e+08	0	0	0	0
1575	Apis mellifera	Friuli-Venezia Giulia	June	Intensive	FRAI	North	Highly eusocial	1.774	Managed apiary	Multivoltine	Polylectic	0.4871	25.89	64.25	1.60355e+06	0	1.55091e+06	0	3.85633e+06	0	0	0	0
1576	Apis mellifera	Friuli-Venezia Giulia	June	Intensive	FRAI	North	Highly eusocial	1.774	Managed apiary	Multivoltine	Polylectic	0.4871	25.89	64.25	775096	0	1.95896e+06	0	7.59393e+06	83.4731	0	0	0
1577	Halictus maculatus	Friuli-Venezia Giulia	June	Intensive	FRAI	North	Primitively eusocial	0.166	Excavator	Univoltine	Polylectic	0.4871	25.89	64.25	594705	0	1.06719e+06	0	549615	0	0	0	0
1578	Halictus maculatus	Friuli-Venezia Giulia	June	Intensive	FRAI	North	Primitively eusocial	0.166	Excavator	Univoltine	Polylectic	0.4871	25.89	64.25	1.73052e+06	0	5.02219e+06	0	921662	47.6676	0	0	0
1579	Halictus maculatus	Friuli-Venezia Giulia	June	Intensive	FRAI	North	Primitively eusocial	0.166	Excavator	Univoltine	Polylectic	0.4871	25.89	64.25	908361	0	1.63886e+06	0	2.43398e+07	0	0	0	0
1580	Halictus maculatus	Friuli-Venezia Giulia	June	Intensive	FRAI	North	Primitively eusocial	0.166	Excavator	Univoltine	Polylectic	0.4871	25.89	64.25	2.35958e+06	0	2.08105e+06	0	4.17663e+07	402.104	0	0	0
1581	Andrena flavipes	Friuli-Venezia Giulia	June	Intensive	FRAI	North	Solitary	0.721	Excavator	Bivoltine	Polylectic	0.4871	25.89	64.25	6.20361e+06	0	0	0	2.96677e+06	0	0	0	0
1582	Halictus maculatus	Friuli-Venezia Giulia	June	Intensive	FRAI	North	Primitively eusocial	0.166	Excavator	Univoltine	Polylectic	0.4871	25.89	64.25	1.15042e+06	0	0	0	2.56121e+06	0	0	0	0
1583	Halictus maculatus	Friuli-Venezia Giulia	June	Intensive	FRAI	North	Primitively eusocial	0.166	Excavator	Univoltine	Polylectic	0.4871	25.89	64.25	8.15011e+06	2238.08	1.52483e+06	0	675360	0	0	0	0
1584	Halictus maculatus	Friuli-Venezia Giulia	June	Intensive	FRAI	North	Primitively eusocial	0.166	Excavator	Univoltine	Polylectic	0.4871	25.89	64.25	1.59425e+06	0	3.26555e+06	0	1.53664e+06	0	0	0	0
1585	Halictus maculatus	Friuli-Venezia Giulia	June	Intensive	FRAI	North	Primitively eusocial	0.166	Excavator	Univoltine	Polylectic	0.4871	25.89	64.25	9.17932e+06	0	17871.6	0	1.04989e+06	235.424	0	0	0
1586	Ceratina cucurbitina	Friuli-Venezia Giulia	June	Intensive	FRAI	North	Solitary	0.134	Excavator	Univoltine	Polylectic	0.4871	25.89	64.25	2.72511e+06	2244.01	36841.7	0	2.30141e+06	414.195	0	0	0
1587	Ceratina cucurbitina	Friuli-Venezia Giulia	June	Intensive	FRAI	North	Solitary	0.134	Excavator	Univoltine	Polylectic	0.4871	25.89	64.25	3.24324e+06	0	25349.2	0	795991	306.438	0	0	0
1588	Ceratina cucurbitina	Friuli-Venezia Giulia	June	Intensive	FRAI	North	Solitary	0.134	Excavator	Univoltine	Polylectic	0.4871	25.89	64.25	1.65231e+06	0	212940	0	1.18679e+06	0	0	0	0
1589	Lasioglossum pauxillum	Friuli-Venezia Giulia	June	Intensive	FRAI	North	Primitively eusocial	0.075	Excavator	Univoltine	Polylectic	0.4871	25.89	64.25	0	794.989	189684	0	1.01356e+06	0	0	0	0
1590	Halictus simplex	Friuli-Venezia Giulia	June	Intensive	FRAI	North	Solitary	0.361	Excavator	Univoltine	Polylectic	0.4871	25.89	64.25	1.04045e+06	0	0	0	1.05618e+06	140.355	0	0	0
1591	Rhodanthidium septemdentatum	Friuli-Venezia Giulia	May	Semi-natural	FRES	North	Solitary	2.428	Renter	Univoltine	Polylectic	0.4871	23.8	71.25	4.11799e+07	0	0	0	2.29688e+06	110.525	0	0	0
1592	Andrena sp.	Friuli-Venezia Giulia	May	Semi-natural	FRES	North	Solitary	0.51	Excavator	Univoltine	Oligolectic	0.4871	23.8	71.25	1.0852e+07	0	0	0	3.49045e+06	161.606	0	0	0
1593	Apis mellifera	Friuli-Venezia Giulia	May	Semi-natural	FRES	North	Highly eusocial	1.774	Managed apiary	Multivoltine	Polylectic	0.4871	23.8	71.25	3.24813e+06	0	0	0	1.19979e+06	100.052	0	0	0
1594	Bombus ruderatus	Friuli-Venezia Giulia	May	Semi-natural	FRES	North	Primitively eusocial	4.365	Renter	Univoltine	Polylectic	0.4871	23.8	71.25	3.65437e+06	0	31689.3	0	1.19971e+06	115600	0	0	0
1595	Apis mellifera	Friuli-Venezia Giulia	May	Semi-natural	FRES	North	Highly eusocial	1.774	Managed apiary	Multivoltine	Polylectic	0.4871	23.8	71.25	2.51411e+06	0	0	0	4.22996e+06	25940.2	0	0	0
1596	Bombus pascuorum	Friuli-Venezia Giulia	May	Semi-natural	FRES	North	Primitively eusocial	3.602	Carder	Univoltine	Polylectic	0.4871	23.8	71.25	3.67539e+06	0	0	0	4.84035e+06	8175.35	0	0	0
1597	Lasioglossum politum	Friuli-Venezia Giulia	May	Semi-natural	FRES	North	Primitively eusocial	0.025	Excavator	Bivoltine	Polylectic	0.4871	23.8	71.25	5.58589e+06	0	26013.1	0	5.2704e+07	0	0	0	0
1598	Andrena wilkella	Friuli-Venezia Giulia	May	Semi-natural	FRES	North	Solitary	0.757	Excavator	Univoltine	Oligolectic	0.4871	23.8	71.25	5.25051e+06	0	26169.9	0	5.57113e+07	0	0	0	0
1599	Halictus maculatus	Friuli-Venezia Giulia	May	Semi-natural	FRES	North	Primitively eusocial	0.166	Excavator	Univoltine	Polylectic	0.4871	23.8	71.25	4.63052e+06	0	0	0	573761	0	0	0	0
1600	Lasioglossum politum	Friuli-Venezia Giulia	May	Semi-natural	FRES	North	Primitively eusocial	0.025	Excavator	Bivoltine	Polylectic	0.4871	23.8	71.25	1.6233e+06	0	77679.2	0	533649	460589	0	0	0
1601	Lasioglossum politum	Friuli-Venezia Giulia	May	Semi-natural	FRES	North	Primitively eusocial	0.025	Excavator	Bivoltine	Polylectic	0.4871	23.8	71.25	3.31974e+06	0	0	0	552732	6620.92	0	0	0
1602	Apis mellifera	Friuli-Venezia Giulia	May	Semi-natural	FRES	North	Highly eusocial	1.774	Managed apiary	Multivoltine	Polylectic	0.4871	23.8	71.25	6.32851e+06	0	0	0	797116	102008	0	0	0
1603	Lasioglossum politum	Friuli-Venezia Giulia	May	Semi-natural	FRES	North	Primitively eusocial	0.025	Excavator	Bivoltine	Polylectic	0.4871	23.8	71.25	3.64925e+06	0	0	0	8.07042e+06	0	0	0	0
1604	Lasioglossum glabriusculum	Friuli-Venezia Giulia	May	Semi-natural	FRES	North	Primitively eusocial	0.023	Excavator	Univoltine	Polylectic	0.4871	23.8	71.25	1.1485e+07	0	0	0	1.1802e+07	642128	0	0	0
1605	Lasioglossum politum	Friuli-Venezia Giulia	May	Semi-natural	FRES	North	Primitively eusocial	0.025	Excavator	Bivoltine	Polylectic	0.4871	23.8	71.25	4.26946e+06	0	0	0	9.23524e+06	0	0	0	0
1606	Lasioglossum politum	Friuli-Venezia Giulia	May	Semi-natural	FRES	North	Primitively eusocial	0.025	Excavator	Bivoltine	Polylectic	0.4871	23.8	71.25	2.77919e+06	0	0	0	8.90959e+06	7487.85	0	0	0
1607	Andrena nitidiuscula	Friuli-Venezia Giulia	May	Semi-natural	FRES	North	Solitary	0.2	Excavator	Univoltine	Oligolectic	0.4871	23.8	71.25	3.7145e+06	0	0	0	8.25346e+06	0	0	0	0
1608	Lasioglossum politum	Friuli-Venezia Giulia	May	Semi-natural	FRES	North	Primitively eusocial	0.025	Excavator	Bivoltine	Polylectic	0.4871	23.8	71.25	3.89498e+06	0	0	0	1.10212e+07	202.913	0	0	0
1609	Bombus terrestris	Sardinia	April	Semi-natural	SAES	South	Primitively eusocial	5.855	Renter	Bivoltine	Polylectic	0.1364	18	74	6.47356e+06	1982.26	18371.6	0	7.62088e+06	0	0	0	0
1610	Eucera nigrescens	Sardinia	April	Semi-natural	SAES	South	Solitary	2.999	Excavator	Univoltine	Oligolectic	0.1364	18	74	1.05195e+07	0	30703.8	0	6.72193e+06	0	0	0	0
1611	Andrena ferrugineicrus	Sardinia	April	Semi-natural	SAES	South	Solitary	1.014	Excavator	Univoltine	Polylectic	0.1364	18	74	4.19033e+06	0	31597.3	0	2.95402e+06	949.709	0	0	0
1612	Andrena flavipes	Sardinia	April	Semi-natural	SAES	South	Solitary	0.721	Excavator	Bivoltine	Polylectic	0.1364	18	74	3.56093e+06	0	0	0	3.26845e+06	236317	0	0	0
1613	Andrena flavipes	Sardinia	April	Semi-natural	SAES	South	Solitary	0.721	Excavator	Bivoltine	Polylectic	0.1364	18	74	2.21247e+06	0	0	0	2.27411e+06	261510	0	0	0
1614	Eucera nigrescens	Sardinia	April	Semi-natural	SAES	South	Solitary	2.999	Excavator	Univoltine	Oligolectic	0.1364	18	74	8.16393e+06	0	0	0	2.93393e+06	4.37257e+06	0	0	0
1615	Andrena flavipes	Sardinia	April	Semi-natural	SAES	South	Solitary	0.721	Excavator	Bivoltine	Polylectic	0.1364	18	74	5.81935e+06	0	0	0	1.3843e+06	93.9854	0	0	0
1616	Andrena flavipes	Sardinia	April	Semi-natural	SAES	South	Solitary	0.721	Excavator	Bivoltine	Polylectic	0.1364	18	74	1.78002e+06	0	44100.5	0	2.59712e+06	7937.75	0	0	0
1617	Andrena flavipes	Sardinia	April	Semi-natural	SAES	South	Solitary	0.721	Excavator	Bivoltine	Polylectic	0.1364	18	74	863375	0	0	0	2.12957e+06	0	0	0	0
1618	Andrena flavipes	Sardinia	April	Semi-natural	SAES	South	Solitary	0.721	Excavator	Bivoltine	Polylectic	0.1364	18	74	5.58583e+07	0	0	0	1.54215e+06	82.5548	0	0	0
1619	Eucera oraniensis	Sardinia	April	Semi-natural	SAES	South	Solitary	1.6	Excavator	Univoltine	Polylectic	0.1364	18	74	6.80131e+07	0	0	0	4.62025e+06	52.0856	0	0	0
1620	Andrena flavipes	Sardinia	April	Semi-natural	SAES	South	Solitary	0.721	Excavator	Bivoltine	Polylectic	0.1364	18	74	4.95963e+07	0	0	0	7.42663e+06	0	0	0	0
1621	Andrena sp.	Sardinia	April	Semi-natural	SAES	South	Solitary	0.1	Excavator	Univoltine	Polylectic	0.1364	18	74	2.65449e+07	0	0	0	2.39037e+06	282.105	0	0	0
1622	Andrena flavipes	Sardinia	June	Semi-natural	SAES	South	Solitary	0.721	Excavator	Bivoltine	Polylectic	0.1364	27.92	64.69	3.25439e+07	0	0	0	2.60729e+06	468.75	0	0	0
1623	Andrena miegiella	Sardinia	June	Semi-natural	SAES	South	Solitary	0.195	Excavator	Univoltine	Oligolectic	0.1364	27.92	64.69	1.36495e+07	0	0	0	2.30654e+06	0	0	0	0
1624	Andrena miegiella	Sardinia	June	Semi-natural	SAES	South	Solitary	0.195	Excavator	Univoltine	Oligolectic	0.1364	27.92	64.69	9.57382e+06	0	0	0	2.2087e+06	677.441	0	0	0
1625	Andrena miegiella	Sardinia	June	Semi-natural	SAES	South	Solitary	0.195	Excavator	Univoltine	Oligolectic	0.1364	27.92	64.69	3.36697e+06	0	0	0	0	2.21761e+06	0	0	0
1626	Andrena miegiella	Sardinia	June	Semi-natural	SAES	South	Solitary	0.195	Excavator	Univoltine	Oligolectic	0.1364	27.92	64.69	3.62419e+07	0	0	0	1.43453e+06	245.238	0	0	0
1627	Andrena miegiella	Sardinia	June	Semi-natural	SAES	South	Solitary	0.195	Excavator	Univoltine	Oligolectic	0.1364	27.92	64.69	1.38913e+07	0	0	0	681569	248.388	0	0	0
1628	Andrena miegiella	Sardinia	June	Semi-natural	SAES	South	Solitary	0.195	Excavator	Univoltine	Oligolectic	0.1364	27.92	64.69	2.3203e+07	0	0	0	1.42721e+06	28042.8	0	0	0
1629	Andrena miegiella	Sardinia	June	Semi-natural	SAES	South	Solitary	0.195	Excavator	Univoltine	Oligolectic	0.1364	27.92	64.69	7.24186e+08	0	0	0	1.01018e+06	456398	0	0	0
1630	Seladonia gemmea	Sardinia	June	Semi-natural	SAES	South	Primitively eusocial	0.121	Excavator	Univoltine	Polylectic	0.1364	27.92	64.69	1.39074e+07	0	0	0	641634	128.524	0	0	0
1631	Andrena miegiella	Sardinia	June	Semi-natural	SAES	South	Solitary	0.195	Excavator	Univoltine	Oligolectic	0.1364	27.92	64.69	5.05116e+06	0	0	0	1.45795e+06	0	0	0	0
1632	Andrena miegiella	Sardinia	June	Semi-natural	SAES	South	Solitary	0.195	Excavator	Univoltine	Oligolectic	0.1364	27.92	64.69	4.54919e+06	0	0	0	3.31557e+06	531.275	0	0	0
1633	Andrena miegiella	Sardinia	June	Semi-natural	SAES	South	Solitary	0.195	Excavator	Univoltine	Oligolectic	0.1364	27.92	64.69	6.80471e+06	0	0	0	738785	318.966	0	0	0
1634	Andrena miegiella	Sardinia	June	Semi-natural	SAES	South	Solitary	0.195	Excavator	Univoltine	Oligolectic	0.1364	27.92	64.69	2.15606e+08	0	0	0	1.09953e+06	1792.53	0	0	0
1635	Andrena miegiella	Sardinia	June	Semi-natural	SAES	South	Solitary	0.195	Excavator	Univoltine	Oligolectic	0.1364	27.92	64.69	1.1562e+07	0	0	0	624740	349.682	0	0	0
1636	Andrena miegiella	Sardinia	June	Semi-natural	SAES	South	Solitary	0.195	Excavator	Univoltine	Oligolectic	0.1364	27.92	64.69	2.84439e+07	0	0	0	621695	78.8462	0	0	0
1637	Andrena miegiella	Sardinia	June	Semi-natural	SAES	South	Solitary	0.195	Excavator	Univoltine	Oligolectic	0.1364	27.92	64.69	1.13766e+07	0	0	0	1.91361e+06	0	0	0	0
1638	Andrena miegiella	Sardinia	June	Semi-natural	SAES	South	Solitary	0.195	Excavator	Univoltine	Oligolectic	0.1364	27.92	64.69	5.51568e+06	0	0	0	3.3629e+06	237.854	0	0	0
1639	Andrena miegiella	Sardinia	June	Semi-natural	SAES	South	Solitary	0.195	Excavator	Univoltine	Oligolectic	0.1364	27.92	64.69	2.07651e+06	0	0	0	4.15484e+06	250.642	0	0	0
1640	Andrena miegiella	Sardinia	June	Semi-natural	SAES	South	Solitary	0.195	Excavator	Univoltine	Oligolectic	0.1364	27.92	64.69	3.94395e+07	0	0	0	4.28633e+06	0	0	0	0
1641	Andrena miegiella	Sardinia	June	Semi-natural	SAES	South	Solitary	0.195	Excavator	Univoltine	Oligolectic	0.1364	27.92	64.69	1.23408e+07	0	12484.1	0	2.94481e+06	0	0	788.697	0
1642	Andrena miegiella	Sardinia	June	Semi-natural	SAES	South	Solitary	0.195	Excavator	Univoltine	Oligolectic	0.1364	27.92	64.69	2.06257e+07	0	0	0	4.24943e+06	2.19785e+06	0	0	0
1643	Andrena miegiella	Sardinia	June	Semi-natural	SAES	South	Solitary	0.195	Excavator	Univoltine	Oligolectic	0.1364	27.92	64.69	4.94455e+06	5854.42	0	0	6.37497e+07	1307.38	0	0	0
1644	Andrena miegiella	Sardinia	June	Semi-natural	SAES	South	Solitary	0.195	Excavator	Univoltine	Oligolectic	0.1364	27.92	64.69	6.12169e+06	0	53031.8	0	1.46362e+07	43057.8	0	0	0
1645	Andrena miegiella	Sardinia	June	Semi-natural	SAES	South	Solitary	0.195	Excavator	Univoltine	Oligolectic	0.1364	27.92	64.69	2.8575e+06	0	17229.9	0	1.02657e+06	68.9884	0	0	0
1646	Andrena miegiella	Sardinia	June	Semi-natural	SAES	South	Solitary	0.195	Excavator	Univoltine	Oligolectic	0.1364	27.92	64.69	4.89813e+06	0	0	0	1.94314e+06	280.973	0	0	0
1647	Andrena miegiella	Sardinia	June	Semi-natural	SAES	South	Solitary	0.195	Excavator	Univoltine	Oligolectic	0.1364	27.92	64.69	7.325e+06	0	0	0	5.37977e+06	0	0	0	0
1648	Andrena miegiella	Sardinia	June	Semi-natural	SAES	South	Solitary	0.195	Excavator	Univoltine	Oligolectic	0.1364	27.92	64.69	2.85898e+07	0	0	0	1.39004e+07	0	0	0	0
1649	Andrena miegiella	Sardinia	June	Semi-natural	SAES	South	Solitary	0.195	Excavator	Univoltine	Oligolectic	0.1364	27.92	64.69	2.88275e+07	0	0	0	2.64404e+06	509.818	0	0	0
1650	Andrena miegiella	Sardinia	June	Semi-natural	SAES	South	Solitary	0.195	Excavator	Univoltine	Oligolectic	0.1364	27.92	64.69	2.70785e+07	0	10568.8	0	4.05274e+06	251.307	0	0	0
1651	Andrena miegiella	Sardinia	June	Semi-natural	SAES	South	Solitary	0.195	Excavator	Univoltine	Oligolectic	0.1364	27.92	64.69	4.51358e+07	0	0	0	4.97511e+06	38811	0	0	0
1652	Andrena miegiella	Sardinia	June	Semi-natural	SAES	South	Solitary	0.195	Excavator	Univoltine	Oligolectic	0.1364	27.92	64.69	2.4237e+07	0	0	0	5.8921e+06	58123.6	0	0	0
1653	Eucera oraniensis	Sardinia	April	Intensive	SAAI	South	Solitary	1.6	Excavator	Univoltine	Polylectic	0.1364	18.76	73.44	9.91045e+06	0	0	0	2.05568e+06	357.795	0	0	0
1654	Apis mellifera	Sardinia	April	Intensive	SAAI	South	Highly eusocial	1.774	Managed apiary	Multivoltine	Polylectic	0.1364	18.76	73.44	2.07417e+07	0	0	0	5.3849e+06	0	0	0	0
1655	Andrena hesperia	Sardinia	April	Intensive	SAAI	South	Solitary	0.391	Excavator	Univoltine	Oligolectic	0.1364	18.76	73.44	4.32059e+07	0	0	0	2.64913e+06	0	0	0	0
1656	Andrena hesperia	Sardinia	April	Intensive	SAAI	South	Solitary	0.391	Excavator	Univoltine	Oligolectic	0.1364	18.76	73.44	7.60353e+08	0	0	0	1.84324e+07	107.098	0	0	0
1657	Lasioglossum nigripes	Sardinia	April	Intensive	SAAI	South	Primitively eusocial	0.532	Excavator	Univoltine	Polylectic	0.1364	18.76	73.44	6.26163e+06	0	0	0	5.43543e+06	0	0	0	0
1658	Andrena hesperia	Sardinia	April	Intensive	SAAI	South	Solitary	0.391	Excavator	Univoltine	Oligolectic	0.1364	18.76	73.44	4.03214e+07	0	0	0	1.13857e+07	0	0	0	0
1659	Andrena cinerea	Sardinia	April	Intensive	SAAI	South	Solitary	0.383	Excavator	Univoltine	Oligolectic	0.1364	18.76	73.44	2.40553e+07	0	0	0	671012	1.917e+06	0	0	0
1660	Andrena cinerea	Sardinia	April	Intensive	SAAI	South	Solitary	0.383	Excavator	Univoltine	Oligolectic	0.1364	18.76	73.44	4.05205e+06	0	0	0	1.40233e+06	61.8468	0	0	0
1661	Andrena cinerea	Sardinia	April	Intensive	SAAI	South	Solitary	0.383	Excavator	Univoltine	Oligolectic	0.1364	18.76	73.44	6.87519e+06	0	0	0	3.2453e+06	0	0	0	0
1662	Megachile albisecta	Sardinia	June	Intensive	SAAI	South	Solitary	2.502	Renter	Univoltine	Oligolectic	0.1364	33.94	57.5	3.71344e+06	0	0	0	3.25064e+06	0	0	0	0
1663	Rhodanthidium septemdentatum	Sardinia	June	Intensive	SAAI	South	Solitary	2.428	Renter	Univoltine	Polylectic	0.1364	33.94	57.5	1.39659e+09	0	0	0	3.42125e+06	31281.8	0	0	0
1664	Megachile rotundata	Sardinia	June	Intensive	SAAI	South	Solitary	0.588	Renter	Univoltine	Polylectic	0.1364	33.94	57.5	9.47285e+10	0	0	0	6.61655e+06	2605.67	0	0	0
1665	Megachile rotundata	Sardinia	June	Intensive	SAAI	South	Solitary	0.588	Renter	Univoltine	Polylectic	0.1364	33.94	57.5	1.09488e+13	0	26148.7	0	1.5553e+06	295.425	0	0	0
1666	Osmia aurulenta	Sardinia	June	Intensive	SAAI	South	Solitary	1.439	Renter	Univoltine	Polylectic	0.1364	33.94	57.5	1.22082e+10	0	0	0	2.43762e+06	88.8605	0	0	0
1667	Ceratina cucurbitina	Sardinia	June	Intensive	SAAI	South	Solitary	0.134	Excavator	Univoltine	Polylectic	0.1364	33.94	57.5	3.92735e+08	0	0	0	1.28869e+06	81.5126	0	0	0
1668	Ceratina dallatorreana	Sardinia	June	Intensive	SAAI	South	Solitary	0.069	Excavator	Univoltine	Polylectic	0.1364	33.94	57.5	1.79216e+08	0	0	0	2.33925e+06	4476.67	0	0	0
1669	Ceratina dallatorreana	Sardinia	June	Intensive	SAAI	South	Solitary	0.069	Excavator	Univoltine	Polylectic	0.1364	33.94	57.5	1.52188e+08	0	0	0	3.33974e+06	30474.8	0	0	0
1670	Ceratina dallatorreana	Sardinia	June	Intensive	SAAI	South	Solitary	0.069	Excavator	Univoltine	Polylectic	0.1364	33.94	57.5	3.72572e+11	0	0	0	3.26516e+06	0	0	0	0
1671	Ceratina cyanea	Sardinia	June	Intensive	SAAI	South	Solitary	0.122	Excavator	Univoltine	Polylectic	0.1364	33.94	57.5	1.63327e+08	0	0	0	6.88723e+06	695951	0	0	0
1672	Ceratina cucurbitina	Sardinia	June	Intensive	SAAI	South	Solitary	0.134	Excavator	Univoltine	Polylectic	0.1364	33.94	57.5	4.11579e+08	0	0	0	1.21296e+07	0	0	0	0
1673	Ceratina cyanea	Sardinia	June	Intensive	SAAI	South	Solitary	0.122	Excavator	Univoltine	Polylectic	0.1364	33.94	57.5	1.1492e+08	0	5974.48	0	1.92883e+07	271.252	0	0	0
1674	Ceratina dallatorreana	Sardinia	June	Intensive	SAAI	South	Solitary	0.069	Excavator	Univoltine	Polylectic	0.1364	33.94	57.5	1.46592e+08	0	0	0	1.4085e+07	263.768	0	0	0
1675	Heriades rubicola	Sardinia	June	Intensive	SAAI	South	Solitary	0.1	Renter	Univoltine	Oligolectic	0.1364	33.94	57.5	6.10258e+07	0	0	0	4.29167e+06	8276.48	0	0	0
1676	Ceratina dallatorreana	Sardinia	June	Intensive	SAAI	South	Solitary	0.069	Excavator	Univoltine	Polylectic	0.1364	33.94	57.5	5.81582e+07	0	0	0	4.29527e+06	387.975	0	0	0
1677	Ceratina dallatorreana	Sardinia	June	Intensive	SAAI	South	Solitary	0.069	Excavator	Univoltine	Polylectic	0.1364	33.94	57.5	6.94077e+07	0	0	0	3.18124e+06	0	0	0	0
1678	Ceratina cucurbitina	Sardinia	June	Intensive	SAAI	South	Solitary	0.134	Excavator	Univoltine	Polylectic	0.1364	33.94	57.5	1.17602e+07	0	218484	0	3.81445e+06	1.46323e+07	0	0	0
1679	Andrena livens	Sardinia	March	Intensive	SAAI	South	Solitary	0.664	Excavator	Univoltine	Oligolectic	0.1364	16.23	87.38	5.68352e+06	0	0	0	1.67946e+06	1.72863e+07	0	0	0
1680	Andrena flavipes	Sardinia	March	Intensive	SAAI	South	Solitary	0.721	Excavator	Bivoltine	Polylectic	0.1364	16.23	87.38	3.24478e+07	0	0	10430.7	2.80762e+06	2.09071e+06	0	0	0
1681	Andrena livens	Sardinia	March	Intensive	SAAI	South	Solitary	0.664	Excavator	Univoltine	Oligolectic	0.1364	16.23	87.38	2.42666e+12	0	239732	0	500754	827314	0	0	0
1682	Apis mellifera	Sardinia	March	Intensive	SAAI	South	Highly eusocial	1.774	Managed apiary	Multivoltine	Polylectic	0.1364	16.23	87.38	1.89131e+07	0	180723	0	972705	1.91364e+06	0	0	0
1683	Eucera oraniensis	Sardinia	March	Intensive	SAAI	South	Solitary	1.6	Excavator	Univoltine	Polylectic	0.1364	16.23	87.38	1.95463e+07	0	1.3164e+06	0	2.79819e+06	5.6106e+06	0	0	0
1684	Eucera oraniensis	Sardinia	March	Intensive	SAAI	South	Solitary	1.6	Excavator	Univoltine	Polylectic	0.1364	16.23	87.38	3.4157e+06	0	0	0	5.14189e+06	447.146	0	0	0
1685	Andrena hesperia	Sardinia	March	Intensive	SAAI	South	Solitary	0.391	Excavator	Univoltine	Oligolectic	0.1364	16.23	87.38	8.99114e+11	0	0	0	2.8881e+06	1997.43	0	0	0
1686	Andrena impunctata	Sardinia	March	Intensive	SAAI	South	Solitary	0.101	Excavator	Univoltine	Polylectic	0.1364	16.23	87.38	8.19393e+12	0	0	0	3.95059e+06	397.869	0	0	0
1687	Andrena livens	Sardinia	March	Intensive	SAAI	South	Solitary	0.664	Excavator	Univoltine	Oligolectic	0.1364	16.23	87.38	1.19413e+11	0	0	0	1.1243e+06	151.43	0	0	0
1688	Andrena impunctata	Sardinia	March	Intensive	SAAI	South	Solitary	0.101	Excavator	Univoltine	Polylectic	0.1364	16.23	87.38	6.15366e+09	0	0	0	1.27855e+06	0	0	0	0
1689	Andrena livens	Sardinia	March	Intensive	SAAI	South	Solitary	0.664	Excavator	Univoltine	Oligolectic	0.1364	16.23	87.38	5.21849e+08	0	0	0	2.00351e+06	436.836	0	0	0
1690	Andrena livens	Sardinia	March	Intensive	SAAI	South	Solitary	0.664	Excavator	Univoltine	Oligolectic	0.1364	16.23	87.38	7.25832e+08	0	0	0	1.85671e+06	0	0	0	0
1691	Andrena flavipes	Sardinia	March	Intensive	SAAI	South	Solitary	0.721	Excavator	Bivoltine	Polylectic	0.1364	16.23	87.38	1.15594e+13	0	0	0	703147	657.524	0	0	0
1692	Eucera nigrilabris	Sardinia	March	Intensive	SAAI	South	Solitary	4.34	Excavator	Univoltine	Polylectic	0.1364	16.23	87.38	4.10212e+10	0	0	0	959882	320.91	0	0	0
1693	Eucera nigrilabris	Sardinia	March	Intensive	SAAI	South	Solitary	4.34	Excavator	Univoltine	Polylectic	0.1364	16.23	87.38	9.66505e+08	0	0	0	1.51186e+06	139.68	0	0	0
1694	Eucera nigrilabris	Sardinia	March	Intensive	SAAI	South	Solitary	4.34	Excavator	Univoltine	Polylectic	0.1364	16.23	87.38	2.8366e+08	0	0	0	1.41683e+06	0	0	0	0
1695	Eucera nigrilabris	Sardinia	March	Intensive	SAAI	South	Solitary	4.34	Excavator	Univoltine	Polylectic	0.1364	16.23	87.38	1.57019e+08	0	0	0	1.21159e+06	231.967	0	0	0
1696	Eucera oraniensis	Sardinia	March	Intensive	SAAI	South	Solitary	1.6	Excavator	Univoltine	Polylectic	0.1364	16.23	87.38	8.8443e+07	0	0	0	1.34913e+06	167.529	0	0	0
1697	Eucera oraniensis	Sardinia	March	Intensive	SAAI	South	Solitary	1.6	Excavator	Univoltine	Polylectic	0.1364	16.23	87.38	6.29999e+07	0	0	0	1.45112e+06	0	0	0	0
1698	Eucera oraniensis	Sardinia	March	Intensive	SAAI	South	Solitary	1.6	Excavator	Univoltine	Polylectic	0.1364	16.23	87.38	2.14814e+08	0	0	0	1.36271e+06	0	0	0	0
1699	Eucera oraniensis	Sardinia	March	Intensive	SAAI	South	Solitary	1.6	Excavator	Univoltine	Polylectic	0.1364	16.23	87.38	1.21553e+08	0	0	0	2.30826e+06	13395.7	0	0	0
1700	Andrena flavipes	Sardinia	May	Semi-natural	SAES	South	Solitary	0.721	Excavator	Bivoltine	Polylectic	0.1364	26.58	71.75	1.27992e+08	0	0	0	2.74618e+06	257574	0	0	0
1701	Megachile leachella	Sardinia	May	Semi-natural	SAES	South	Solitary	1.242	Excavator	Univoltine	Oligolectic	0.1364	26.58	71.75	5.46242e+07	0	0	0	4.64882e+06	93.51	0	0	0
1702	Andrena flavipes	Sardinia	May	Semi-natural	SAES	South	Solitary	0.721	Excavator	Bivoltine	Polylectic	0.1364	26.58	71.75	1.40126e+08	0	0	0	4.40659e+06	79575.6	0	0	0
1703	Bombus terrestris	Sardinia	May	Semi-natural	SAES	South	Primitively eusocial	5.855	Renter	Bivoltine	Polylectic	0.1364	26.58	71.75	1.04507e+08	0	0	0	5.05513e+06	0	0	0	0
1704	Megachile melanopyga	Sardinia	May	Semi-natural	SAES	South	Solitary	2.07	Excavator	Univoltine	Oligolectic	0.1364	26.58	71.75	5.90967e+07	0	0	0	5.92694e+06	0	0	0	0
1705	Andrena nigroaenea	Sardinia	May	Semi-natural	SAES	South	Solitary	1.444	Excavator	Univoltine	Polylectic	0.1364	26.58	71.75	1.65966e+08	0	0	0	1.55019e+06	0	0	0	0
1706	Heriades crenulata	Sardinia	May	Semi-natural	SAES	South	Solitary	0.174	Renter	Univoltine	Oligolectic	0.1364	26.58	71.75	6.77607e+07	0	0	0	1.90319e+06	471.03	0	0	0
1707	Colletes similis	Sardinia	May	Semi-natural	SAES	South	Solitary	0.838	Excavator	Univoltine	Oligolectic	0.1364	26.58	71.75	5.5304e+07	0	0	0	3.22679e+06	245.833	0	0	0
1708	Heriades crenulata	Sardinia	May	Semi-natural	SAES	South	Solitary	0.174	Renter	Univoltine	Oligolectic	0.1364	26.58	71.75	3.06599e+08	0	55262.7	0	5.01151e+06	0	0	0	0
1709	Heriades crenulata	Sardinia	May	Semi-natural	SAES	South	Solitary	0.174	Renter	Univoltine	Oligolectic	0.1364	26.58	71.75	4.9316e+07	0	0	0	1.18728e+06	0	0	0	0
1710	Heriades crenulata	Sardinia	May	Semi-natural	SAES	South	Solitary	0.174	Renter	Univoltine	Oligolectic	0.1364	26.58	71.75	9.74056e+07	0	0	0	0	633.589	0	0	0
1711	Dasypoda hirtipes	Sardinia	May	Semi-natural	SAES	South	Solitary	1.274	Excavator	Univoltine	Oligolectic	0.1364	26.58	71.75	7.72758e+07	0	0	0	2.51841e+06	25990.6	0	0	0
1712	Dasypoda hirtipes	Sardinia	May	Semi-natural	SAES	South	Solitary	1.274	Excavator	Univoltine	Oligolectic	0.1364	26.58	71.75	6.07685e+08	0	0	0	1.80929e+06	0	0	0	0
1713	Dasypoda hirtipes	Sardinia	May	Semi-natural	SAES	South	Solitary	1.274	Excavator	Univoltine	Oligolectic	0.1364	26.58	71.75	2.30096e+07	0	0	0	1.11562e+06	0	0	0	0
1714	Heriades crenulata	Sardinia	July	Intensive	SAAI	South	Solitary	0.174	Renter	Univoltine	Oligolectic	0.1364	32.28	58.44	2.96012e+07	0	0	0	1.24208e+06	248.143	0	0	0
1715	Apis mellifera	Sardinia	July	Intensive	SAAI	South	Highly eusocial	1.774	Managed apiary	Multivoltine	Polylectic	0.1364	32.28	58.44	2.66385e+08	0	0	0	5.65196e+06	10469.4	0	0	0
1716	Megachile argentata	Sardinia	July	Intensive	SAAI	South	Solitary	1.16	Renter	Univoltine	Polylectic	0.1364	32.28	58.44	3.28106e+12	0	0	0	5.48306e+06	0	0	0	0
1717	Coelioxys afra	Sardinia	July	Intensive	SAAI	South	Cleptoparasite	0.503	Cuckoo	Univoltine	No Lectic	0.1364	32.28	58.44	1.69886e+10	0	0	0	1.30781e+06	97.682	0	0	0
1718	Coelioxys afra	Sardinia	July	Intensive	SAAI	South	Cleptoparasite	0.503	Cuckoo	Univoltine	No Lectic	0.1364	32.28	58.44	0	0	0	0	2.31813e+06	0	0	0	0
1719	Seladonia gemmea	Sardinia	July	Intensive	SAAI	South	Primitively eusocial	0.121	Excavator	Univoltine	Polylectic	0.1364	32.28	58.44	2.75621e+07	0	0	0	2.36751e+06	0	0	0	0
1720	Ceratina cucurbitina	Sardinia	July	Intensive	SAAI	South	Solitary	0.134	Excavator	Univoltine	Polylectic	0.1364	32.28	58.44	188589	0	0	0	0	0	0	0	0
1721	Ceratina dallatorreana	Sardinia	July	Intensive	SAAI	South	Solitary	0.069	Excavator	Univoltine	Polylectic	0.1364	32.28	58.44	9.29585e+06	0	0	0	0	108.793	0	0	0
1722	Ceratina dallatorreana	Sardinia	July	Intensive	SAAI	South	Solitary	0.069	Excavator	Univoltine	Polylectic	0.1364	32.28	58.44	9.13693e+06	0	0	0	2.10895e+06	0	0	0	0
1723	Eucera oraniensis	Sardinia	May	Intensive	SAAI	South	Solitary	1.6	Excavator	Univoltine	Polylectic	0.1364	29.64	56.81	1.86715e+07	0	243910	0	1.05386e+06	2.22948e+06	0	0	0
1724	Eucera oraniensis	Sardinia	May	Intensive	SAAI	South	Solitary	1.6	Excavator	Univoltine	Polylectic	0.1364	29.64	56.81	2.60132e+07	0	0	0	1.14993e+06	726495	0	0	0
1725	Eucera oraniensis	Sardinia	May	Intensive	SAAI	South	Solitary	1.6	Excavator	Univoltine	Polylectic	0.1364	29.64	56.81	1.95771e+07	0	0	0	1.87783e+06	346413	0	0	0
1726	Eucera oraniensis	Sardinia	May	Intensive	SAAI	South	Solitary	1.6	Excavator	Univoltine	Polylectic	0.1364	29.64	56.81	6.25822e+11	0	0	0	1.49292e+06	322.619	0	0	0
1727	Eucera oraniensis	Sardinia	May	Intensive	SAAI	South	Solitary	1.6	Excavator	Univoltine	Polylectic	0.1364	29.64	56.81	9.1961e+06	0	0	0	1.70644e+06	227.068	0	0	0
1728	Eucera oraniensis	Sardinia	May	Intensive	SAAI	South	Solitary	1.6	Excavator	Univoltine	Polylectic	0.1364	29.64	56.81	0	0	100816	0	5.5404e+06	0	0	0	0
1729	Eucera oraniensis	Sardinia	May	Intensive	SAAI	South	Solitary	1.6	Excavator	Univoltine	Polylectic	0.1364	29.64	56.81	839920	0	156161	0	11197.8	201.469	0	0	0
1730	Eucera oraniensis	Sardinia	May	Intensive	SAAI	South	Solitary	1.6	Excavator	Univoltine	Polylectic	0.1364	29.64	56.81	722634	0	31306.6	0	28304.6	124.682	0	0	0
1731	Eucera oraniensis	Sardinia	May	Intensive	SAAI	South	Solitary	1.6	Excavator	Univoltine	Polylectic	0.1364	29.64	56.81	1.29453e+06	0	48611.9	0	41414.5	0	0	0	0
1732	Eucera oraniensis	Sardinia	May	Intensive	SAAI	South	Solitary	1.6	Excavator	Univoltine	Polylectic	0.1364	29.64	56.81	1.25217e+06	0	0	0	40267.1	0	0	0	0
1733	Eucera oraniensis	Sardinia	May	Intensive	SAAI	South	Solitary	1.6	Excavator	Univoltine	Polylectic	0.1364	29.64	56.81	38407.1	0	0	0	22720.1	248.555	0	0	0
1734	Eucera oraniensis	Sardinia	May	Intensive	SAAI	South	Solitary	1.6	Excavator	Univoltine	Polylectic	0.1364	29.64	56.81	298308	0	0	0	33368.3	259.903	0	0	0
1735	Eucera oraniensis	Sardinia	May	Intensive	SAAI	South	Solitary	1.6	Excavator	Univoltine	Polylectic	0.1364	29.64	56.81	1.11216e+06	0	0	0	148634	348.923	0	0	0
1736	Eucera oraniensis	Sardinia	May	Intensive	SAAI	South	Solitary	1.6	Excavator	Univoltine	Polylectic	0.1364	29.64	56.81	0	0	0	0	325740	175.032	0	0	0
1737	Eucera oraniensis	Sardinia	May	Intensive	SAAI	South	Solitary	1.6	Excavator	Univoltine	Polylectic	0.1364	29.64	56.81	0	228.593	0	0	139255	308.952	0	0	0
1738	Eucera oraniensis	Sardinia	May	Intensive	SAAI	South	Solitary	1.6	Excavator	Univoltine	Polylectic	0.1364	29.64	56.81	2.08884e+07	0	0	0	283284	2.77507e+06	0	0	0
1739	Eucera oraniensis	Sardinia	May	Intensive	SAAI	South	Solitary	1.6	Excavator	Univoltine	Polylectic	0.1364	29.64	56.81	1.97082e+11	0	0	0	17346.9	150896	0	0	0
1740	Eucera oraniensis	Sardinia	May	Intensive	SAAI	South	Solitary	1.6	Excavator	Univoltine	Polylectic	0.1364	29.64	56.81	1.50197e+08	0	0	0	69401	890.368	0	0	0
1741	Eucera oraniensis	Sardinia	May	Intensive	SAAI	South	Solitary	1.6	Excavator	Univoltine	Polylectic	0.1364	29.64	56.81	2.55085e+07	0	24509	0	1.08592e+06	122.156	0	0	0
1742	Eucera oraniensis	Sardinia	May	Intensive	SAAI	South	Solitary	1.6	Excavator	Univoltine	Polylectic	0.1364	29.64	56.81	3.3764e+07	0	15238.4	0	1.79716e+06	258.807	0	0	0
1743	Eucera oraniensis	Sardinia	May	Intensive	SAAI	South	Solitary	1.6	Excavator	Univoltine	Polylectic	0.1364	29.64	56.81	7.23511e+06	1659.45	0	0	19040.2	330.137	0	0	0
1744	Eucera oraniensis	Sardinia	May	Intensive	SAAI	South	Solitary	1.6	Excavator	Univoltine	Polylectic	0.1364	29.64	56.81	1.87708e+08	0	0	0	34616.1	329.673	0	0	0
1745	Eucera oraniensis	Sardinia	May	Intensive	SAAI	South	Solitary	1.6	Excavator	Univoltine	Polylectic	0.1364	29.64	56.81	2.16665e+10	0	0	0	25154.3	0	0	0	0
1746	Eucera oraniensis	Sardinia	May	Intensive	SAAI	South	Solitary	1.6	Excavator	Univoltine	Polylectic	0.1364	29.64	56.81	9.68403e+11	0	0	0	0	0	0	0	0
1747	Eucera numida	Sardinia	March	Semi-natural	SAES	South	Solitary	3.824	Excavator	Univoltine	Oligolectic	0.1364	15.11	91.25	7.53721e+08	0	7801.01	0	25461.2	151.058	0	0	0
1748	Eucera numida	Sardinia	March	Semi-natural	SAES	South	Solitary	3.824	Excavator	Univoltine	Oligolectic	0.1364	15.11	91.25	1.06913e+06	0	0	0	44786.3	0	0	0	0
1749	Eucera numida	Sardinia	March	Semi-natural	SAES	South	Solitary	3.824	Excavator	Univoltine	Oligolectic	0.1364	15.11	91.25	3.37348e+12	0	0	0	0	0	0	0	0
1750	Eucera numida	Sardinia	March	Semi-natural	SAES	South	Solitary	3.824	Excavator	Univoltine	Oligolectic	0.1364	15.11	91.25	1.02775e+10	0	57248.9	0	43379.2	141.075	0	0	0
1751	Andrena flavipes	Sardinia	March	Semi-natural	SAES	South	Solitary	0.721	Excavator	Bivoltine	Polylectic	0.1364	15.11	91.25	1.71956e+09	0	0	0	0	0	0	0	0
1752	Andrena flavipes	Sardinia	March	Semi-natural	SAES	South	Solitary	0.721	Excavator	Bivoltine	Polylectic	0.1364	15.11	91.25	2.86515e+09	0	0	0	0	0	0	0	0
1753	Andrena flavipes	Sardinia	March	Semi-natural	SAES	South	Solitary	0.721	Excavator	Bivoltine	Polylectic	0.1364	15.11	91.25	1.98774e+08	0	857062	0	19959.6	113.628	0	0	0
1754	Lasioglossum zonulum	Sardinia	March	Semi-natural	SAES	South	Solitary	0.433	Excavator	Univoltine	Polylectic	0.1364	15.11	91.25	2.82982e+08	0	0	0	37632.2	0	0	0	0
1755	Andrena flavipes	Sardinia	March	Semi-natural	SAES	South	Solitary	0.721	Excavator	Bivoltine	Polylectic	0.1364	15.11	91.25	3.45107e+08	0	0	0	38999	0	0	0	0
1756	Andrena ferrugineicrus	Sardinia	March	Semi-natural	SAES	South	Solitary	1.014	Excavator	Univoltine	Polylectic	0.1364	15.11	91.25	3.5203e+08	0	0	0	18881	147.794	0	0	0
1757	Andrena flavipes	Sardinia	March	Semi-natural	SAES	South	Solitary	0.721	Excavator	Bivoltine	Polylectic	0.1364	15.11	91.25	1.90363e+08	0	63575.4	0	0	311.948	0	0	0
1758	Andrena minutula	Veneto	May	Semi-natural	VEES	North	Solitary	0.132	Excavator	Bivoltine	Polylectic	1.1795	19.5	72.5	0	0	0	0	0	0	0	0	0
1759	Apis mellifera	Veneto	May	Semi-natural	VEES	North	Highly eusocial	1.774	Managed apiary	Multivoltine	Polylectic	1.1795	19.5	72.5	0	0	0	0	108869	0	0	0	0
1760	Lasioglossum marginatum	Veneto	May	Semi-natural	VEES	North	Primitively eusocial	0.194	Excavator	Univoltine	Polylectic	1.1795	19.5	72.5	6360	0	0	0	63595.1	0	0	0	0
1761	Apis mellifera	Veneto	May	Semi-natural	VEES	North	Highly eusocial	1.774	Managed apiary	Multivoltine	Polylectic	1.1795	19.5	72.5	0	0	0	0	13008.1	0	0	0	0
1762	Apis mellifera	Veneto	May	Semi-natural	VEES	North	Highly eusocial	1.774	Managed apiary	Multivoltine	Polylectic	1.1795	19.5	72.5	0	0	484	0	0	0	0	0	0
1763	Andrena minutula	Veneto	May	Semi-natural	VEES	North	Solitary	0.132	Excavator	Bivoltine	Polylectic	1.1795	19.5	72.5	0	0	0	0	6713.46	0	0	0	0
1764	Lasioglossum marginatum	Veneto	May	Semi-natural	VEES	North	Primitively eusocial	0.194	Excavator	Univoltine	Polylectic	1.1795	19.5	72.5	0	0	0	0	0	0	0	0	0
1765	Apis mellifera	Veneto	May	Intensive	VEAI	North	Highly eusocial	1.774	Managed apiary	Multivoltine	Polylectic	1.3212	17.08	77.12	0	0	0	0	0	0	0	0	0
1766	Lasioglossum marginatum	Veneto	May	Intensive	VEAI	North	Primitively eusocial	0.194	Excavator	Univoltine	Polylectic	1.3212	17.08	77.12	0	0	0	0	9213.23	0	0	0	0
1767	Osmia bicornis	Veneto	May	Intensive	VEAI	North	Solitary	1.72	Renter	Univoltine	Polylectic	1.3212	17.08	77.12	0	0	5490	0	0	0	0	0	0
1768	Bombus hortorum	Veneto	May	Intensive	VEAI	North	Primitively eusocial	3.686	Renter	Univoltine	Polylectic	1.3212	17.08	77.12	0	0	0	0	0	0	0	0	4600
1769	Anthophora crinipes	Veneto	May	Intensive	VEAI	North	Solitary	3.314	Excavator	Univoltine	Polylectic	1.3212	17.08	77.12	0	0	0	0	0	0	0	0	0
1770	Apis mellifera	Veneto	May	Intensive	VEAI	North	Highly eusocial	1.774	Managed apiary	Multivoltine	Polylectic	1.3212	17.08	77.12	0	0	0	0	0	0	0	0	0
1771	Apis mellifera	Veneto	May	Intensive	VEAI	North	Highly eusocial	1.774	Managed apiary	Multivoltine	Polylectic	1.3212	17.08	77.12	0	0	0	0	0	0	0	0	0
1772	Nomiapis diversipes	Veneto	May	Intensive	VEAI	North	Solitary	0.316	Excavator	Univoltine	Polylectic	1.3212	17.08	77.12	0	0	0	0	15069.7	0	0	0	0
1773	Megachile leachella	Veneto	May	Intensive	VEAI	North	Solitary	1.242	Excavator	Univoltine	Oligolectic	1.3212	17.08	77.12	0	0	0	0	0	0	0	0	0
1774	Lasioglossum morio	Veneto	May	Intensive	VEAI	North	Primitively eusocial	0.051	Excavator	Univoltine	Polylectic	1.3212	17.08	77.12	0	0	0	0	14619.3	0	0	0	0
1775	Apis mellifera	Veneto	May	Intensive	VEAI	North	Highly eusocial	1.774	Managed apiary	Multivoltine	Polylectic	1.3212	17.08	77.12	0	0	0	0	6725.5	0	0	0	0
1776	Andrena decipiens	Veneto	May	Intensive	VEAI	North	Solitary	1.081	Excavator	Univoltine	Polylectic	1.3212	17.08	77.12	0	0	0	0	57141.2	0	0	0	0
1777	Apis mellifera	Veneto	May	Intensive	VEAI	North	Highly eusocial	1.774	Managed apiary	Multivoltine	Polylectic	1.3212	17.08	77.12	0	0	0	0	19423.5	0	0	0	0
1778	Bombus pascuorum	Veneto	May	Intensive	VEAI	North	Primitively eusocial	3.602	Carder	Univoltine	Polylectic	1.3212	17.08	77.12	0	0	0	0	21249.5	0	0	0	0
1779	Apis mellifera	Veneto	July	Semi-natural	VEES	North	Highly eusocial	1.774	Managed apiary	Multivoltine	Polylectic	1.1795	34.22	56.94	0	0	0	0	26033.4	0	0	0	0
1780	Bombus terrestris	Veneto	July	Semi-natural	VEES	North	Primitively eusocial	5.855	Renter	Bivoltine	Polylectic	1.1795	34.22	56.94	0	0	0	0	42033.5	0	0	0	0
1781	Halictus fulvipes	Veneto	July	Semi-natural	VEES	North	Primitively eusocial	0.495	Excavator	Univoltine	Polylectic	1.1795	34.22	56.94	987	0	0	0	38914.9	0	0	0	0
1782	Halictus fulvipes	Veneto	July	Semi-natural	VEES	North	Primitively eusocial	0.495	Excavator	Univoltine	Polylectic	1.1795	34.22	56.94	0	0	0	0	31064.6	0	0	0	0
1783	Halictus fulvipes	Veneto	July	Semi-natural	VEES	North	Primitively eusocial	0.495	Excavator	Univoltine	Polylectic	1.1795	34.22	56.94	0	0	0	0	0	0	0	0	0
1784	Lasioglossum malachurum	Veneto	July	Semi-natural	VEES	North	Primitively eusocial	0.211	Excavator	Univoltine	Polylectic	1.1795	34.22	56.94	0	0	0	0	0	5800	0	0	0
1785	Lasioglossum malachurum	Veneto	July	Semi-natural	VEES	North	Primitively eusocial	0.211	Excavator	Univoltine	Polylectic	1.1795	34.22	56.94	0	0	0	0	0	0	0	0	0
1786	Lasioglossum malachurum	Veneto	July	Semi-natural	VEES	North	Primitively eusocial	0.211	Excavator	Univoltine	Polylectic	1.1795	34.22	56.94	0	0	0	0	16533.8	0	0	0	0
1787	Xylocopa violacea	Veneto	July	Intensive	VEAI	North	Solitary	24.146	Excavator	Univoltine	Polylectic	1.3212	34.97	56.25	0	0	269000	0	36501.3	0	277000	0	0
1788	Anthidium florentinum	Veneto	July	Intensive	VEAI	North	Solitary	4.288	Renter	Univoltine	Oligolectic	1.3212	34.97	56.25	473000	0	0	0	0	475000	0	0	0
1789	Bombus argillaceus	Veneto	July	Intensive	VEAI	North	Primitively eusocial	4.001	Renter	Univoltine	Polylectic	1.3212	34.97	56.25	0	0	0	0	0	0	0	0	0
1790	Lithurgus cornutus	Veneto	July	Intensive	VEAI	North	Solitary	4.008	Excavator	Univoltine	Oligolectic	1.3212	34.97	56.25	559000	0	0	0	7189.6	262000	0	0	0
1791	Bombus pascuorum	Veneto	July	Intensive	VEAI	North	Primitively eusocial	3.602	Carder	Univoltine	Polylectic	1.3212	34.97	56.25	0	0	528000	0	38970.5	0	0	0	0
1792	Bombus pascuorum	Veneto	July	Intensive	VEAI	North	Primitively eusocial	3.602	Carder	Univoltine	Polylectic	1.3212	34.97	56.25	0	0	0	0	58806.4	53900	0	0	0
1793	Lasioglossum sexnotatum	Veneto	June	Intensive	VEAI	North	Solitary	0.499	Excavator	Univoltine	Polylectic	1.3212	26.2	73.69	0	0	819000	0	0	924	0	0	0
1794	Halictus scabiosae	Veneto	June	Intensive	VEAI	North	Primitively eusocial	0.986	Excavator	Univoltine	Polylectic	1.3212	26.2	73.69	0	0	0	0	6815.57	2550	0	0	0
1795	Halictus scabiosae	Veneto	June	Intensive	VEAI	North	Primitively eusocial	0.986	Excavator	Univoltine	Polylectic	1.3212	26.2	73.69	0	70300	0	0	0	0	0	0	0
1796	Halictus scabiosae	Veneto	June	Intensive	VEAI	North	Primitively eusocial	0.986	Excavator	Univoltine	Polylectic	1.3212	26.2	73.69	777000	0	0	0	21510.8	0	0	0	0
1797	Halictus scabiosae	Veneto	June	Intensive	VEAI	North	Primitively eusocial	0.986	Excavator	Univoltine	Polylectic	1.3212	26.2	73.69	0	0	0	0	0	0	0	0	0
1798	Epeolus variegatus	Veneto	June	Semi-natural	VEES	North	Cleptoparasite	0.353	Cuckoo	Univoltine	No Lectic	1.1795	29.89	63.94	0	0	1630	0	0	8630	0	0	0
1799	Halictus scabiosae	Veneto	June	Semi-natural	VEES	North	Primitively eusocial	0.986	Excavator	Univoltine	Polylectic	1.1795	29.89	63.94	823000	53900	0	0	0	0	0	0	0
1800	Lasioglossum malachurum	Veneto	June	Semi-natural	VEES	North	Primitively eusocial	0.211	Excavator	Univoltine	Polylectic	1.1795	29.89	63.94	0	0	0	0	0	0	0	0	0
1801	Halictus simplex	Veneto	June	Semi-natural	VEES	North	Solitary	0.361	Excavator	Univoltine	Polylectic	1.1795	29.89	63.94	741000	0	0	0	0	4760	0	0	0
1802	Anthidium florentinum	Emilia-Romagna	July	Semi-natural	ERESP	Central	Solitary	4.288	Renter	Univoltine	Oligolectic	0.8727	31.08	66.69	0	0	0	0	26283.3	0	0	0	0
1803	Anthidium florentinum	Emilia-Romagna	July	Semi-natural	ERESP	Central	Solitary	4.288	Renter	Univoltine	Oligolectic	0.8727	31.08	66.69	0	0	0	0	0	0	0	0	0
1804	Anthidium florentinum	Emilia-Romagna	July	Semi-natural	ERESP	Central	Solitary	4.288	Renter	Univoltine	Oligolectic	0.8727	31.08	66.69	0	0	0	0	0	0	0	0	0
1805	Anthidium florentinum	Emilia-Romagna	July	Semi-natural	ERESP	Central	Solitary	4.288	Renter	Univoltine	Oligolectic	0.8727	31.08	66.69	0	0	0	0	0	0	0	0	0
1806	Anthidium florentinum	Emilia-Romagna	July	Semi-natural	ERESP	Central	Solitary	4.288	Renter	Univoltine	Oligolectic	0.8727	31.08	66.69	0	0	35945.2	0	0	0	0	0	0
1807	Anthidium florentinum	Emilia-Romagna	July	Semi-natural	ERESP	Central	Solitary	4.288	Renter	Univoltine	Oligolectic	0.8727	31.08	66.69	0	0	12690.6	0	0	0	0	0	0
1808	Anthidium florentinum	Emilia-Romagna	July	Semi-natural	ERESP	Central	Solitary	4.288	Renter	Univoltine	Oligolectic	0.8727	31.08	66.69	0	0	0	0	0	0	0	0	0
1809	Anthidium florentinum	Emilia-Romagna	July	Semi-natural	ERESP	Central	Solitary	4.288	Renter	Univoltine	Oligolectic	0.8727	31.08	66.69	0	182.749	0	0	0	0	0	0	0
1810	Anthidium florentinum	Emilia-Romagna	July	Semi-natural	ERESP	Central	Solitary	4.288	Renter	Univoltine	Oligolectic	0.8727	31.08	66.69	0	0	0	0	0	0	0	0	0
1811	Bombus terrestris	Emilia-Romagna	July	Semi-natural	ERESP	Central	Primitively eusocial	5.855	Renter	Bivoltine	Polylectic	0.8727	31.08	66.69	0	0	4.54926e+06	0	0	0	0	0	0
1812	Apis mellifera	Emilia-Romagna	July	Semi-natural	ERESP	Central	Highly eusocial	1.774	Managed apiary	Multivoltine	Polylectic	0.8727	31.08	66.69	0	1489.91	0	0	0	0	0	0	0
1813	Apis mellifera	Emilia-Romagna	July	Semi-natural	ERESP	Central	Highly eusocial	1.774	Managed apiary	Multivoltine	Polylectic	0.8727	31.08	66.69	0	0	1.09095e+06	0	0	0	0	0	0
1814	Apis mellifera	Emilia-Romagna	July	Semi-natural	ERESP	Central	Highly eusocial	1.774	Managed apiary	Multivoltine	Polylectic	0.8727	31.08	66.69	0	0	0	0	0	0	0	0	0
1815	Apis mellifera	Emilia-Romagna	July	Semi-natural	ERESP	Central	Highly eusocial	1.774	Managed apiary	Multivoltine	Polylectic	0.8727	31.08	66.69	0	0	0	0	0	0	0	0	0
1816	Apis mellifera	Emilia-Romagna	July	Semi-natural	ERESP	Central	Highly eusocial	1.774	Managed apiary	Multivoltine	Polylectic	0.8727	31.08	66.69	0	0	45370.8	0	0	0	0	0	0
1817	Anthidium florentinum	Emilia-Romagna	July	Semi-natural	ERESP	Central	Solitary	4.288	Renter	Univoltine	Oligolectic	0.8727	31.08	66.69	0	643.276	0	0	0	0	0	0	0
1818	Lasioglossum discum	Emilia-Romagna	July	Semi-natural	ERESP	Central	Solitary	0.583	Excavator	Univoltine	Polylectic	0.8727	31.08	66.69	0	0	0	0	14318.4	0	0	0	0
1819	Lasioglossum nigripes	Emilia-Romagna	July	Semi-natural	ERESP	Central	Primitively eusocial	0.532	Excavator	Univoltine	Polylectic	0.8727	31.08	66.69	0	0	0	0	0	0	0	0	0
1820	Lasioglossum nigripes	Emilia-Romagna	July	Semi-natural	ERESP	Central	Primitively eusocial	0.532	Excavator	Univoltine	Polylectic	0.8727	31.08	66.69	0	0	0	0	0	0	0	0	0
1821	Heriades crenulata	Emilia-Romagna	July	Semi-natural	ERESP	Central	Solitary	0.174	Renter	Univoltine	Oligolectic	0.8727	31.08	66.69	0	10093.2	21929.4	0	0	0	0	0	0
1822	Lasioglossum discum	Emilia-Romagna	July	Semi-natural	ERESP	Central	Solitary	0.583	Excavator	Univoltine	Polylectic	0.8727	31.08	66.69	0	0	0	0	0	0	0	0	0
1823	Lasioglossum leucozonium	Emilia-Romagna	July	Semi-natural	ERESP	Central	Solitary	0.314	Excavator	Univoltine	Polylectic	0.8727	31.08	66.69	0	0	0	0	0	0	0	0	0
1824	Ceratina cucurbitina	Emilia-Romagna	July	Semi-natural	ERESP	Central	Solitary	0.134	Excavator	Univoltine	Polylectic	0.8727	31.08	66.69	0	0	0	0	0	0	0	0	0
1825	Lasioglossum villosulum	Emilia-Romagna	July	Semi-natural	ERESP	Central	Solitary	0.126	Excavator	Univoltine	Polylectic	0.8727	31.08	66.69	0	0	0	0	0	0	0	0	0
1826	Lasioglossum villosulum	Emilia-Romagna	July	Semi-natural	ERESP	Central	Solitary	0.126	Excavator	Univoltine	Polylectic	0.8727	31.08	66.69	0	0	0	0	0	0	0	0	0
1827	Lasioglossum politum	Emilia-Romagna	July	Semi-natural	ERESP	Central	Primitively eusocial	0.025	Excavator	Bivoltine	Polylectic	0.8727	31.08	66.69	0	0	0	0	0	0	0	617.944	0
1828	Heriades crenulata	Emilia-Romagna	July	Semi-natural	ERESP	Central	Solitary	0.174	Renter	Univoltine	Oligolectic	0.8727	31.08	66.69	0	0	0	0	0	0	0	0	0
1829	Lasioglossum politum	Emilia-Romagna	July	Semi-natural	ERESP	Central	Primitively eusocial	0.025	Excavator	Bivoltine	Polylectic	0.8727	31.08	66.69	0	1477.61	0	0	0	0	0	0	0
1830	Bombus terrestris	Piedmont	July	Intensive	PIAI	North	Primitively eusocial	5.855	Renter	Bivoltine	Polylectic	1.0882	31.19	64.88	0	861.884	0	0	0	0	0	0	0
1831	Bombus terrestris	Piedmont	July	Intensive	PIAI	North	Primitively eusocial	5.855	Renter	Bivoltine	Polylectic	1.0882	31.19	64.88	0	0	0	0	0	0	0	0	0
1832	Bombus terrestris	Piedmont	July	Intensive	PIAI	North	Primitively eusocial	5.855	Renter	Bivoltine	Polylectic	1.0882	31.19	64.88	0	0	0	0	0	0	0	0	0
1833	Bombus terrestris	Piedmont	July	Intensive	PIAI	North	Primitively eusocial	5.855	Renter	Bivoltine	Polylectic	1.0882	31.19	64.88	0	1445.96	0	0	0	0	0	0	0
1834	Bombus terrestris	Piedmont	July	Intensive	PIAI	North	Primitively eusocial	5.855	Renter	Bivoltine	Polylectic	1.0882	31.19	64.88	0	0	0	0	13755.4	0	0	0	0
1835	Bombus terrestris	Piedmont	July	Intensive	PIAI	North	Primitively eusocial	5.855	Renter	Bivoltine	Polylectic	1.0882	31.19	64.88	0	0	0	0	0	0	0	0	0
1836	Apis mellifera	Piedmont	July	Intensive	PIAI	North	Highly eusocial	1.774	Managed apiary	Multivoltine	Polylectic	1.0882	31.19	64.88	0	0	0	0	0	0	0	0	0
1837	Apis mellifera	Piedmont	July	Intensive	PIAI	North	Highly eusocial	1.774	Managed apiary	Multivoltine	Polylectic	1.0882	31.19	64.88	0	0	0	0	0	0	0	0	0
1838	Anthidium florentinum	Piedmont	July	Intensive	PIAI	North	Solitary	4.288	Renter	Univoltine	Oligolectic	1.0882	31.19	64.88	0	176.784	0	0	0	0	0	0	0
1839	Anthidium florentinum	Piedmont	July	Intensive	PIAI	North	Solitary	4.288	Renter	Univoltine	Oligolectic	1.0882	31.19	64.88	0	2727.82	0	0	0	0	0	0	0
1840	Anthidium florentinum	Piedmont	July	Intensive	PIAI	North	Solitary	4.288	Renter	Univoltine	Oligolectic	1.0882	31.19	64.88	0	0	0	0	0	0	0	0	0
1841	Anthidium florentinum	Piedmont	July	Intensive	PIAI	North	Solitary	4.288	Renter	Univoltine	Oligolectic	1.0882	31.19	64.88	0	0	0	0	13827.4	0	0	0	0
1842	Anthidium florentinum	Piedmont	July	Intensive	PIAI	North	Solitary	4.288	Renter	Univoltine	Oligolectic	1.0882	31.19	64.88	0	3338.87	0	0	0	0	0	0	0
1843	Anthidium florentinum	Piedmont	July	Intensive	PIAI	North	Solitary	4.288	Renter	Univoltine	Oligolectic	1.0882	31.19	64.88	0	2118.31	0	0	0	0	0	0	0
1844	Anthidium florentinum	Piedmont	July	Intensive	PIAI	North	Solitary	4.288	Renter	Univoltine	Oligolectic	1.0882	31.19	64.88	0	504.287	0	0	0	0	0	0	0
1845	Anthidium florentinum	Piedmont	July	Intensive	PIAI	North	Solitary	4.288	Renter	Univoltine	Oligolectic	1.0882	31.19	64.88	0	195.721	0	0	0	0	0	0	0
1846	Anthidium florentinum	Piedmont	July	Intensive	PIAI	North	Solitary	4.288	Renter	Univoltine	Oligolectic	1.0882	31.19	64.88	0	0	0	0	0	0	0	0	0
1847	Anthidium florentinum	Piedmont	July	Intensive	PIAI	North	Solitary	4.288	Renter	Univoltine	Oligolectic	1.0882	31.19	64.88	0	0	0	0	0	0	0	0	0
1848	Anthidium florentinum	Piedmont	July	Intensive	PIAI	North	Solitary	4.288	Renter	Univoltine	Oligolectic	1.0882	31.19	64.88	0	0	0	0	39622.6	330.533	0	0	0
1849	Halictus scabiosae	Piedmont	July	Intensive	PIAI	North	Primitively eusocial	0.986	Excavator	Univoltine	Polylectic	1.0882	31.19	64.88	0	0	0	0	18481.2	0	0	0	0
1850	Halictus scabiosae	Piedmont	July	Intensive	PIAI	North	Primitively eusocial	0.986	Excavator	Univoltine	Polylectic	1.0882	31.19	64.88	0	0	0	0	19670.6	0	0	0	0
1851	Halictus simplex	Piedmont	July	Intensive	PIAI	North	Solitary	0.361	Excavator	Univoltine	Polylectic	1.0882	31.19	64.88	0	0	0	0	0	387.148	0	0	0
1852	Halictus simplex	Piedmont	July	Intensive	PIAI	North	Solitary	0.361	Excavator	Univoltine	Polylectic	1.0882	31.19	64.88	0	0	0	0	7643.75	0	0	0	0
1853	Nomiapis diversipes	Piedmont	July	Intensive	PIAI	North	Solitary	0.316	Excavator	Univoltine	Polylectic	1.0882	31.19	64.88	0	0	0	0	0	0	0	0	0
1854	Nomiapis diversipes	Piedmont	July	Intensive	PIAI	North	Solitary	0.316	Excavator	Univoltine	Polylectic	1.0882	31.19	64.88	0	0	0	0	7529.61	0	0	0	0
1855	Nomiapis diversipes	Piedmont	July	Intensive	PIAI	North	Solitary	0.316	Excavator	Univoltine	Polylectic	1.0882	31.19	64.88	0	0	0	0	0	0	0	0	0
1856	Nomiapis diversipes	Piedmont	July	Intensive	PIAI	North	Solitary	0.316	Excavator	Univoltine	Polylectic	1.0882	31.19	64.88	0	0	0	0	0	0	0	0	0
1857	Nomiapis diversipes	Piedmont	July	Intensive	PIAI	North	Solitary	0.316	Excavator	Univoltine	Polylectic	1.0882	31.19	64.88	0	0	0	0	0	0	0	0	0
1858	Nomiapis diversipes	Piedmont	July	Intensive	PIAI	North	Solitary	0.316	Excavator	Univoltine	Polylectic	1.0882	31.19	64.88	0	0	0	0	0	269.101	0	0	0
1859	Ceratina cyanea	Piedmont	July	Intensive	PIAI	North	Solitary	0.122	Excavator	Univoltine	Polylectic	1.0882	31.19	64.88	0	0	0	1672.85	7571.02	284.832	0	0	88.544
1860	Seladonia subaurata	Piedmont	July	Intensive	PIAI	North	Primitively eusocial	0.18	Excavator	Univoltine	Polylectic	1.0882	31.19	64.88	0	0	0	0	15884	0	0	0	0
1861	Apis mellifera	Piedmont	July	Semi-natural	PIES	North	Highly eusocial	1.774	Managed apiary	Multivoltine	Polylectic	1.0882	32.36	76.31	0	0	0	0	0	1.05412e+06	0	0	0
1862	Apis mellifera	Piedmont	July	Semi-natural	PIES	North	Highly eusocial	1.774	Managed apiary	Multivoltine	Polylectic	1.0882	32.36	76.31	0	0	0	0	0	0	0	0	0
1863	Apis mellifera	Piedmont	July	Semi-natural	PIES	North	Highly eusocial	1.774	Managed apiary	Multivoltine	Polylectic	1.0882	32.36	76.31	0	0	0	0	0	653597	0	0	0
1864	Apis mellifera	Piedmont	July	Semi-natural	PIES	North	Highly eusocial	1.774	Managed apiary	Multivoltine	Polylectic	1.0882	32.36	76.31	0	0	0	0	0	0	0	0	0
1865	Eucera nigrifacies	Piedmont	July	Semi-natural	PIES	North	Solitary	1.092	Excavator	Univoltine	Oligolectic	1.0882	32.36	76.31	0	0	0	0	0	1665.65	0	0	0
1866	Eucera nigrifacies	Piedmont	July	Semi-natural	PIES	North	Solitary	1.092	Excavator	Univoltine	Oligolectic	1.0882	32.36	76.31	0	0	0	0	0	0	0	0	0
1867	Halictus fulvipes	Piedmont	July	Semi-natural	PIES	North	Primitively eusocial	0.495	Excavator	Univoltine	Polylectic	1.0882	32.36	76.31	0	0	0	0	0	0	0	0	0
1868	Halictus scabiosae	Piedmont	July	Semi-natural	PIES	North	Primitively eusocial	0.986	Excavator	Univoltine	Polylectic	1.0882	32.36	76.31	0	0	0	0	0	0	0	0	0
1869	Halictus scabiosae	Piedmont	July	Semi-natural	PIES	North	Primitively eusocial	0.986	Excavator	Univoltine	Polylectic	1.0882	32.36	76.31	0	0	0	0	0	0	0	0	0
1870	Halictus scabiosae	Piedmont	July	Semi-natural	PIES	North	Primitively eusocial	0.986	Excavator	Univoltine	Polylectic	1.0882	32.36	76.31	2.1101e+06	0	0	0	0	0	0	0	0
1871	Halictus scabiosae	Piedmont	July	Semi-natural	PIES	North	Primitively eusocial	0.986	Excavator	Univoltine	Polylectic	1.0882	32.36	76.31	0	0	0	0	0	0	0	0	0
1872	Halictus fulvipes	Piedmont	July	Semi-natural	PIES	North	Primitively eusocial	0.495	Excavator	Univoltine	Polylectic	1.0882	32.36	76.31	0	0	0	0	0	0	0	0	0
1873	Halictus fulvipes	Piedmont	July	Semi-natural	PIES	North	Primitively eusocial	0.495	Excavator	Univoltine	Polylectic	1.0882	32.36	76.31	0	0	0	0	0	0	0	0	0
1874	Halictus fulvipes	Piedmont	July	Semi-natural	PIES	North	Primitively eusocial	0.495	Excavator	Univoltine	Polylectic	1.0882	32.36	76.31	0	0	0	0	0	0	0	0	0
1875	Halictus fulvipes	Piedmont	July	Semi-natural	PIES	North	Primitively eusocial	0.495	Excavator	Univoltine	Polylectic	1.0882	32.36	76.31	0	0	0	0	0	0	0	0	0
1876	Halictus fulvipes	Piedmont	July	Semi-natural	PIES	North	Primitively eusocial	0.495	Excavator	Univoltine	Polylectic	1.0882	32.36	76.31	0	0	0	0	0	0	0	0	0
1877	Halictus fulvipes	Piedmont	July	Semi-natural	PIES	North	Primitively eusocial	0.495	Excavator	Univoltine	Polylectic	1.0882	32.36	76.31	0	0	0	0	0	0	0	0	0
1878	Halictus fulvipes	Piedmont	July	Semi-natural	PIES	North	Primitively eusocial	0.495	Excavator	Univoltine	Polylectic	1.0882	32.36	76.31	0	0	0	0	0	0	0	0	0
1879	Halictus fulvipes	Piedmont	July	Semi-natural	PIES	North	Primitively eusocial	0.495	Excavator	Univoltine	Polylectic	1.0882	32.36	76.31	0	0	0	0	0	0	0	0	0
1880	Halictus scabiosae	Piedmont	July	Semi-natural	PIES	North	Primitively eusocial	0.986	Excavator	Univoltine	Polylectic	1.0882	32.36	76.31	0	0	0	0	0	0	0	0	0
1881	Apis mellifera	Piedmont	July	Semi-natural	PIES	North	Highly eusocial	1.774	Managed apiary	Multivoltine	Polylectic	1.0882	32.36	76.31	0	0	7813.29	0	0	0	0	0	0
1882	Apis mellifera	Piedmont	July	Semi-natural	PIES	North	Highly eusocial	1.774	Managed apiary	Multivoltine	Polylectic	1.0882	32.36	76.31	0	0	0	0	0	3125.79	0	0	0
1883	Halictus fulvipes	Piedmont	July	Semi-natural	PIES	North	Primitively eusocial	0.495	Excavator	Univoltine	Polylectic	1.0882	32.36	76.31	0	0	0	0	0	3125.79	0	0	0
1884	Bombus terrestris	Piedmont	July	Semi-natural	PIES	North	Primitively eusocial	5.855	Renter	Bivoltine	Polylectic	1.0882	32.36	76.31	0	0	0	0	0	0	0	0	0
1885	Eucera nigrifacies	Piedmont	July	Semi-natural	PIES	North	Solitary	1.092	Excavator	Univoltine	Oligolectic	1.0882	32.36	76.31	0	0	0	0	0	208.598	0	0	0
1886	Megachile centuncularis	Piedmont	July	Semi-natural	PIES	North	Solitary	1.227	Renter	Univoltine	Polylectic	1.0882	32.36	76.31	0	0	0	0	0	0	0	0	0
1887	Megachile centuncularis	Piedmont	July	Semi-natural	PIES	North	Solitary	1.227	Renter	Univoltine	Polylectic	1.0882	32.36	76.31	0	0	0	0	0	0	0	0	0
1888	Halictus fulvipes	Piedmont	July	Semi-natural	PIES	North	Primitively eusocial	0.495	Excavator	Univoltine	Polylectic	1.0882	32.36	76.31	0	0	0	0	0	0	0	0	0
1889	Halictus langobardicus	Piedmont	July	Semi-natural	PIES	North	Communal	0.468	Excavator	Univoltine	Polylectic	1.0882	32.36	76.31	5.88872e+07	0	0	0	19116.2	0	0	0	0
1890	Halictus simplex	Piedmont	July	Semi-natural	PIES	North	Solitary	0.361	Excavator	Univoltine	Polylectic	1.0882	32.36	76.31	0	0	0	0	38794	0	0	0	0
1891	Anthidiellum strigatum	Piedmont	July	Semi-natural	PIES	North	Solitary	0.734	Mason	Univoltine	Polylectic	1.0882	32.36	76.31	3.11853e+08	778.502	0	0	8270	0	0	0	0
1892	Pasites maculatus	Piedmont	July	Semi-natural	PIES	North	Cleptoparasite	0.143	Cuckoo	Univoltine	No Lectic	1.0882	32.36	76.31	1.1426e+08	644.678	0	0	16417	0	0	0	0
1893	Megachile argentata	Piedmont	July	Semi-natural	PIES	North	Solitary	1.16	Renter	Univoltine	Polylectic	1.0882	32.36	76.31	0	0	0	0	0	0	0	0	0
1894	Ceratina dallatorreana	Piedmont	July	Semi-natural	PIES	North	Solitary	0.069	Excavator	Univoltine	Polylectic	1.0882	32.36	76.31	1.39673e+07	700.93	0	0	21869	0	0	0	0
1895	Hylaeus variegatus	Piedmont	July	Semi-natural	PIES	North	Solitary	0.137	Renter	Bivoltine	Polylectic	1.0882	32.36	76.31	0	0	0	0	1.28323e+06	0	0	0	0
1896	Sphecodes sp.	Piedmont	July	Semi-natural	PIES	North	Cleptoparasite	0.15	Cuckoo	Univoltine	No Lectic	1.0882	32.36	76.31	7.37519e+06	547.423	0	0	1.07613e+06	0	0	0	0
1897	Hylaeus variegatus	Piedmont	July	Semi-natural	PIES	North	Solitary	0.137	Renter	Bivoltine	Polylectic	1.0882	32.36	76.31	0	0	0	0	0	0	0	0	0
1898	Stelis breviuscula	Piedmont	July	Semi-natural	PIES	North	Cleptoparasite	0.17	Cuckoo	Univoltine	No Lectic	1.0882	32.36	76.31	0	944.362	10467.2	0	0	0	0	0	0
1899	Hylaeus variegatus	Piedmont	July	Semi-natural	PIES	North	Solitary	0.137	Renter	Bivoltine	Polylectic	1.0882	32.36	76.31	0	0	0	0	0	0	0	0	0
1900	Hylaeus variegatus	Piedmont	July	Semi-natural	PIES	North	Solitary	0.137	Renter	Bivoltine	Polylectic	1.0882	32.36	76.31	0	0	0	0	0	0	0	0	0
1901	Hylaeus variegatus	Piedmont	July	Semi-natural	PIES	North	Solitary	0.137	Renter	Bivoltine	Polylectic	1.0882	32.36	76.31	0	0	0	0	0	0	0	0	0
1902	Heriades rubicola	Piedmont	July	Semi-natural	PIES	North	Solitary	0.1	Renter	Univoltine	Oligolectic	1.0882	32.36	76.31	0	0	0	0	0	0	0	0	0
1903	Hylaeus communis	Piedmont	July	Semi-natural	PIES	North	Solitary	0.105	Renter	Univoltine	Polylectic	1.0882	32.36	76.31	0	0	0	0	0	0	0	0	0
1904	Apis mellifera	Piedmont	August	Semi-natural	PIES	North	Highly eusocial	1.774	Managed apiary	Multivoltine	Polylectic	1.0882	28.91	66.88	0	0	0	0	6570.63	0	0	0	0
1905	Apis mellifera	Piedmont	August	Semi-natural	PIES	North	Highly eusocial	1.774	Managed apiary	Multivoltine	Polylectic	1.0882	28.91	66.88	0	0	0	0	0	0	0	0	0
1906	Apis mellifera	Piedmont	August	Semi-natural	PIES	North	Highly eusocial	1.774	Managed apiary	Multivoltine	Polylectic	1.0882	28.91	66.88	0	0	0	0	6606.81	0	0	0	0
1907	Apis mellifera	Piedmont	August	Semi-natural	PIES	North	Highly eusocial	1.774	Managed apiary	Multivoltine	Polylectic	1.0882	28.91	66.88	0	0	0	0	0	418846	0	0	0
1908	Apis mellifera	Piedmont	August	Semi-natural	PIES	North	Highly eusocial	1.774	Managed apiary	Multivoltine	Polylectic	1.0882	28.91	66.88	0	0	0	0	0	134.777	0	0	0
1909	Halictus scabiosae	Piedmont	August	Semi-natural	PIES	North	Primitively eusocial	0.986	Excavator	Univoltine	Polylectic	1.0882	28.91	66.88	0	0	0	0	0	356.136	0	0	0
1910	Halictus scabiosae	Piedmont	August	Semi-natural	PIES	North	Primitively eusocial	0.986	Excavator	Univoltine	Polylectic	1.0882	28.91	66.88	0	0	0	0	0	0	0	0	0
1911	Halictus scabiosae	Piedmont	August	Semi-natural	PIES	North	Primitively eusocial	0.986	Excavator	Univoltine	Polylectic	1.0882	28.91	66.88	0	0	8528.75	0	0	161.16	0	0	0
1912	Halictus scabiosae	Piedmont	August	Semi-natural	PIES	North	Primitively eusocial	0.986	Excavator	Univoltine	Polylectic	1.0882	28.91	66.88	0	0	0	0	0	0	0	0	0
1913	Halictus scabiosae	Piedmont	August	Semi-natural	PIES	North	Primitively eusocial	0.986	Excavator	Univoltine	Polylectic	1.0882	28.91	66.88	860018	0	0	0	0	0	0	0	0
1914	Halictus scabiosae	Piedmont	August	Semi-natural	PIES	North	Primitively eusocial	0.986	Excavator	Univoltine	Polylectic	1.0882	28.91	66.88	0	0	0	0	26865.3	0	0	0	0
1915	Halictus scabiosae	Piedmont	August	Semi-natural	PIES	North	Primitively eusocial	0.986	Excavator	Univoltine	Polylectic	1.0882	28.91	66.88	0	0	0	0	237578	269.33	0	0	0
1916	Halictus scabiosae	Piedmont	August	Semi-natural	PIES	North	Primitively eusocial	0.986	Excavator	Univoltine	Polylectic	1.0882	28.91	66.88	0	0	0	0	248931	0	0	0	0
1917	Halictus scabiosae	Piedmont	August	Semi-natural	PIES	North	Primitively eusocial	0.986	Excavator	Univoltine	Polylectic	1.0882	28.91	66.88	0	0	26611.7	0	0	0	0	0	0
1918	Halictus scabiosae	Piedmont	August	Semi-natural	PIES	North	Primitively eusocial	0.986	Excavator	Univoltine	Polylectic	1.0882	28.91	66.88	0	0	0	0	0	0	0	0	0
1919	Halictus scabiosae	Piedmont	August	Semi-natural	PIES	North	Primitively eusocial	0.986	Excavator	Univoltine	Polylectic	1.0882	28.91	66.88	0	0	0	0	77378	0	0	0	0
1920	Halictus scabiosae	Piedmont	August	Semi-natural	PIES	North	Primitively eusocial	0.986	Excavator	Univoltine	Polylectic	1.0882	28.91	66.88	2.54693e+06	0	0	0	468667	222.511	0	0	0
1921	Halictus scabiosae	Piedmont	August	Semi-natural	PIES	North	Primitively eusocial	0.986	Excavator	Univoltine	Polylectic	1.0882	28.91	66.88	0	0	0	0	321171	0	0	0	0
1922	Halictus scabiosae	Piedmont	August	Semi-natural	PIES	North	Primitively eusocial	0.986	Excavator	Univoltine	Polylectic	1.0882	28.91	66.88	0	0	0	0	211709	0	0	0	0
1923	Halictus scabiosae	Piedmont	August	Semi-natural	PIES	North	Primitively eusocial	0.986	Excavator	Univoltine	Polylectic	1.0882	28.91	66.88	0	0	0	0	195819	0	0	0	0
1924	Halictus scabiosae	Piedmont	August	Semi-natural	PIES	North	Primitively eusocial	0.986	Excavator	Univoltine	Polylectic	1.0882	28.91	66.88	0	0	0	0	204672	0	0	0	0
1925	Halictus simplex	Piedmont	August	Semi-natural	PIES	North	Solitary	0.361	Excavator	Univoltine	Polylectic	1.0882	28.91	66.88	0	0	30375.5	0	1.12596e+06	37.4039	0	0	0
1926	Halictus scabiosae	Piedmont	August	Semi-natural	PIES	North	Primitively eusocial	0.986	Excavator	Univoltine	Polylectic	1.0882	28.91	66.88	0	0	0	0	1.80854e+06	0	0	0	0
1927	Heriades crenulata	Piedmont	August	Semi-natural	PIES	North	Solitary	0.174	Renter	Univoltine	Oligolectic	1.0882	28.91	66.88	0	0	0	0	1.15062e+11	0	0	0	0
1928	Heriades crenulata	Piedmont	August	Semi-natural	PIES	North	Solitary	0.174	Renter	Univoltine	Oligolectic	1.0882	28.91	66.88	0	0	0	0	1.72567e+11	0	0	0	0
1929	Heriades crenulata	Piedmont	August	Semi-natural	PIES	North	Solitary	0.174	Renter	Univoltine	Oligolectic	1.0882	28.91	66.88	973902	0	0	0	2.71844e+06	0	0	0	0
1930	Heriades crenulata	Piedmont	August	Semi-natural	PIES	North	Solitary	0.174	Renter	Univoltine	Oligolectic	1.0882	28.91	66.88	0	0	0	0	2.57392e+06	0	0	0	0
1931	Heriades rubicola	Piedmont	August	Semi-natural	PIES	North	Solitary	0.1	Renter	Univoltine	Oligolectic	1.0882	28.91	66.88	1.18017e+06	0	0	0	3.22511e+08	0	0	0	0
1932	Heriades rubicola	Piedmont	August	Semi-natural	PIES	North	Solitary	0.1	Renter	Univoltine	Oligolectic	1.0882	28.91	66.88	0	0	0	0	3.17906e+06	0	0	0	0
1933	Heriades crenulata	Piedmont	August	Semi-natural	PIES	North	Solitary	0.174	Renter	Univoltine	Oligolectic	1.0882	28.91	66.88	0	0	0	0	2.13681e+07	0	0	0	0
1934	Heriades rubicola	Piedmont	August	Semi-natural	PIES	North	Solitary	0.1	Renter	Univoltine	Oligolectic	1.0882	28.91	66.88	0	0	0	0	1.63774e+07	0	0	0	0
1935	Ceratina cyanea	Piedmont	August	Semi-natural	PIES	North	Solitary	0.122	Excavator	Univoltine	Polylectic	1.0882	28.91	66.88	3.93012e+07	7801.49	0	0	4.05341e+06	0	0	0	0
1936	Ceratina dallatorreana	Piedmont	August	Semi-natural	PIES	North	Solitary	0.069	Excavator	Univoltine	Polylectic	1.0882	28.91	66.88	1.52511e+07	8223.24	0	0	2.88955e+06	0	0	0	0
1937	Seladonia subaurata	Piedmont	August	Semi-natural	PIES	North	Primitively eusocial	0.18	Excavator	Univoltine	Polylectic	1.0882	28.91	66.88	0	0	0	0	3.43151e+11	0	0	0	0
1938	Hylaeus clypearis	Piedmont	August	Semi-natural	PIES	North	Solitary	0.039	Renter	Univoltine	Polylectic	1.0882	28.91	66.88	0	0	0	0	3.92865e+11	0	0	163.875	0
1939	Hylaeus clypearis	Piedmont	August	Semi-natural	PIES	North	Solitary	0.039	Renter	Univoltine	Polylectic	1.0882	28.91	66.88	0	0	7064.39	0	2.02122e+06	0	0	0	0
1940	Lasioglossum villosulum	Piedmont	August	Semi-natural	PIES	North	Solitary	0.126	Excavator	Univoltine	Polylectic	1.0882	28.91	66.88	0	0	0	0	2.63366e+06	0	0	0	0
1941	Anthidium florentinum	Piedmont	August	Intensive	PIAI	North	Solitary	4.288	Renter	Univoltine	Oligolectic	1.0882	28.36	68.81	0	3825.9	0	0	668925	0	0	0	0
1942	Bombus humilis	Piedmont	August	Intensive	PIAI	North	Primitively eusocial	3.12	Carder	Univoltine	Polylectic	1.0882	28.36	68.81	0	0	0	0	1.55017e+06	0	0	0	0
1943	Apis mellifera	Piedmont	August	Intensive	PIAI	North	Highly eusocial	1.774	Managed apiary	Multivoltine	Polylectic	1.0882	28.36	68.81	0	0	0	0	149755	0	0	0	0
1944	Apis mellifera	Piedmont	August	Intensive	PIAI	North	Highly eusocial	1.774	Managed apiary	Multivoltine	Polylectic	1.0882	28.36	68.81	0	0	0	0	1.34526e+06	0	0	0	0
1945	Halictus simplex	Piedmont	August	Intensive	PIAI	North	Solitary	0.361	Excavator	Univoltine	Polylectic	1.0882	28.36	68.81	0	0	0	0	116448	0	0	0	0
1946	Nomiapis diversipes	Piedmont	August	Intensive	PIAI	North	Solitary	0.316	Excavator	Univoltine	Polylectic	1.0882	28.36	68.81	0	0	0	0	49073.9	4.54138e+07	0	0	0
1947	Halictus scabiosae	Piedmont	August	Intensive	PIAI	North	Primitively eusocial	0.986	Excavator	Univoltine	Polylectic	1.0882	28.36	68.81	0	0	19620.5	0	2.01618e+07	0	0	0	0
1948	Seladonia subaurata	Piedmont	August	Intensive	PIAI	North	Primitively eusocial	0.18	Excavator	Univoltine	Polylectic	1.0882	28.36	68.81	0	0	0	0	1.45537e+07	0	0	0	0
1949	Lasioglossum villosulum	Apulia	September	Semi-natural	PUES	South	Solitary	0.126	Excavator	Univoltine	Polylectic	0.1422	22	90.12	0	0	0	0	202088	0	0	0	0
1950	Lasioglossum villosulum	Apulia	September	Semi-natural	PUES	South	Solitary	0.126	Excavator	Univoltine	Polylectic	0.1422	22	90.12	0	0	0	0	461994	0	0	0	0
1951	Lasioglossum villosulum	Apulia	September	Semi-natural	PUES	South	Solitary	0.126	Excavator	Univoltine	Polylectic	0.1422	22	90.12	0	0	0	0	553708	0	0	0	0
1952	Lasioglossum villosulum	Apulia	September	Semi-natural	PUES	South	Solitary	0.126	Excavator	Univoltine	Polylectic	0.1422	22	90.12	0	0	20264	0	734886	0	0	0	0
1953	Lasioglossum villosulum	Apulia	September	Semi-natural	PUES	South	Solitary	0.126	Excavator	Univoltine	Polylectic	0.1422	22	90.12	0	0	0	0	111846	0	0	0	0
1954	Lasioglossum villosulum	Apulia	September	Semi-natural	PUES	South	Solitary	0.126	Excavator	Univoltine	Polylectic	0.1422	22	90.12	0	0	0	0	155267	129.627	0	0	0
1955	Lasioglossum villosulum	Apulia	September	Semi-natural	PUES	South	Solitary	0.126	Excavator	Univoltine	Polylectic	0.1422	22	90.12	0	0	0	0	34955.4	0	0	0	0
1956	Lasioglossum villosulum	Apulia	September	Semi-natural	PUES	South	Solitary	0.126	Excavator	Univoltine	Polylectic	0.1422	22	90.12	0	0	0	0	25077.8	0	0	0	0
1957	Lasioglossum villosulum	Apulia	September	Semi-natural	PUES	South	Solitary	0.126	Excavator	Univoltine	Polylectic	0.1422	22	90.12	0	0	0	0	79555.2	162.078	0	0	0
1958	Lasioglossum villosulum	Apulia	September	Semi-natural	PUES	South	Solitary	0.126	Excavator	Univoltine	Polylectic	0.1422	22	90.12	0	0	0	0	60701	66.6582	0	0	0
1959	Lasioglossum villosulum	Apulia	September	Semi-natural	PUES	South	Solitary	0.126	Excavator	Univoltine	Polylectic	0.1422	22	90.12	0	0	0	0	64209.6	0	0	0	0
1960	Lasioglossum villosulum	Apulia	September	Semi-natural	PUES	South	Solitary	0.126	Excavator	Univoltine	Polylectic	0.1422	22	90.12	0	0	0	0	128115	0	0	0	0
1961	Lasioglossum villosulum	Apulia	September	Semi-natural	PUES	South	Solitary	0.126	Excavator	Univoltine	Polylectic	0.1422	22	90.12	0	0	0	0	293619	0	0	0	0
1962	Lasioglossum villosulum	Apulia	September	Semi-natural	PUES	South	Solitary	0.126	Excavator	Univoltine	Polylectic	0.1422	22	90.12	0	0	0	0	509524	0	0	0	0
1963	Lasioglossum villosulum	Apulia	September	Semi-natural	PUES	South	Solitary	0.126	Excavator	Univoltine	Polylectic	0.1422	22	90.12	0	0	0	0	45972.1	0	0	0	483.044
1964	Lasioglossum villosulum	Apulia	September	Semi-natural	PUES	South	Solitary	0.126	Excavator	Univoltine	Polylectic	0.1422	22	90.12	0	0	0	0	36534.6	0	0	0	0
1965	Apis mellifera	Apulia	September	Intensive	PUAI	South	Highly eusocial	1.774	Managed apiary	Multivoltine	Polylectic	0.1422	24.55	86.38	0	0	0	0	267463	0	0	0	0
1966	Apis mellifera	Apulia	September	Intensive	PUAI	South	Highly eusocial	1.774	Managed apiary	Multivoltine	Polylectic	0.1422	24.55	86.38	0	0	0	0	342735	0	0	0	0
1967	Amegilla quadrifasciata	Apulia	September	Intensive	PUAI	South	Solitary	4.054	Excavator	Univoltine	Polylectic	0.1422	24.55	86.38	1.33135e+09	0	0	0	5.16259e+10	0	0	0	0
1968	Amegilla quadrifasciata	Apulia	September	Intensive	PUAI	South	Solitary	4.054	Excavator	Univoltine	Polylectic	0.1422	24.55	86.38	1.34082e+07	534.501	0	0	5.4844e+10	0	0	0	0
1969	Amegilla quadrifasciata	Apulia	September	Intensive	PUAI	South	Solitary	4.054	Excavator	Univoltine	Polylectic	0.1422	24.55	86.38	1.85985e+06	1911.54	0	0	224039	95.1994	0	0	0
1970	Amegilla albigena	Apulia	September	Intensive	PUAI	South	Solitary	1.725	Excavator	Univoltine	Polylectic	0.1422	24.55	86.38	0	0	0	0	210822	477.492	0	0	0
1971	Amegilla albigena	Apulia	September	Intensive	PUAI	South	Solitary	1.725	Excavator	Univoltine	Polylectic	0.1422	24.55	86.38	8.45029e+08	0	0	0	288917	0	0	0	0
1972	Amegilla albigena	Apulia	September	Intensive	PUAI	South	Solitary	1.725	Excavator	Univoltine	Polylectic	0.1422	24.55	86.38	1.11928e+07	0	0	0	296756	0	0	0	0
1973	Megachile melanopyga	Apulia	September	Intensive	PUAI	South	Solitary	2.07	Excavator	Univoltine	Oligolectic	0.1422	24.55	86.38	0	0	0	0	37780.4	0	0	0	0
1974	Megachile melanopyga	Apulia	September	Intensive	PUAI	South	Solitary	2.07	Excavator	Univoltine	Oligolectic	0.1422	24.55	86.38	0	0	0	0	85198.8	0	0	0	0
1975	Lasioglossum calceatum	Apulia	September	Intensive	PUAI	South	Primitively eusocial	0.281	Excavator	Univoltine	Polylectic	0.1422	24.55	86.38	0	0	0	0	54548.9	0	0	0	0
1976	Megachile centuncularis	Apulia	September	Intensive	PUAI	South	Solitary	1.227	Renter	Univoltine	Polylectic	0.1422	24.55	86.38	0	0	0	0	67741.3	498.144	0	0	0
1977	Megachile melanopyga	Apulia	September	Intensive	PUAI	South	Solitary	2.07	Excavator	Univoltine	Oligolectic	0.1422	24.55	86.38	0	0	8008.49	0	105788	0	0	0	0
1978	Halictus fulvipes	Apulia	September	Intensive	PUAI	South	Primitively eusocial	0.495	Excavator	Univoltine	Polylectic	0.1422	24.55	86.38	0	0	0	0	66282.8	0	0	0	0
1979	Heriades rubicola	Apulia	September	Intensive	PUAI	South	Solitary	0.1	Renter	Univoltine	Oligolectic	0.1422	24.55	86.38	831587	0	0	0	37385.9	254.991	0	0	0
1980	Ceratina cyanea	Apulia	September	Intensive	PUAI	South	Solitary	0.122	Excavator	Univoltine	Polylectic	0.1422	24.55	86.38	0	0	0	0	27480.2	37.1688	0	0	0
1981	Apis mellifera	Emilia-Romagna	August	Semi-natural	ERESP	Central	Highly eusocial	1.774	Managed apiary	Multivoltine	Polylectic	0.8727	29.44	58.44	0	0	0	0	32494.5	90.3016	0	0	0
1982	Apis mellifera	Emilia-Romagna	August	Semi-natural	ERESP	Central	Highly eusocial	1.774	Managed apiary	Multivoltine	Polylectic	0.8727	29.44	58.44	0	0	229740	0	26417.6	130.275	0	0	0
1983	Apis mellifera	Emilia-Romagna	August	Semi-natural	ERESP	Central	Highly eusocial	1.774	Managed apiary	Multivoltine	Polylectic	0.8727	29.44	58.44	0	0	0	0	0	0	0	0	0
1984	Apis mellifera	Emilia-Romagna	August	Semi-natural	ERESP	Central	Highly eusocial	1.774	Managed apiary	Multivoltine	Polylectic	0.8727	29.44	58.44	0	0	193916	0	11003.3	343.087	0	0	0
1985	Apis mellifera	Emilia-Romagna	August	Semi-natural	ERESP	Central	Highly eusocial	1.774	Managed apiary	Multivoltine	Polylectic	0.8727	29.44	58.44	0	0	0	0	216229	0	0	0	0
1986	Lasioglossum villosulum	Emilia-Romagna	August	Semi-natural	ERESP	Central	Solitary	0.126	Excavator	Univoltine	Polylectic	0.8727	29.44	58.44	0	0	0	0	92405.9	131.381	0	0	0
1987	Lasioglossum malachurum	Emilia-Romagna	August	Semi-natural	ERESP	Central	Primitively eusocial	0.211	Excavator	Univoltine	Polylectic	0.8727	29.44	58.44	0	0	0	0	17556.5	0	0	0	0
1988	Lasioglossum villosulum	Emilia-Romagna	August	Semi-natural	ERESP	Central	Solitary	0.126	Excavator	Univoltine	Polylectic	0.8727	29.44	58.44	0	0	31088.9	0	5878.01	71.011	0	0	0
1989	Lasioglossum villosulum	Emilia-Romagna	August	Semi-natural	ERESP	Central	Solitary	0.126	Excavator	Univoltine	Polylectic	0.8727	29.44	58.44	0	0	0	0	11148.1	458.923	0	0	0
1990	Seladonia seladonia	Emilia-Romagna	August	Semi-natural	ERESP	Central	Primitively eusocial	0.196	Excavator	Univoltine	Polylectic	0.8727	29.44	58.44	1.14458e+08	0	0	0	30684.9	0	0	0	0
1991	Lasioglossum villosulum	Emilia-Romagna	August	Semi-natural	ERESP	Central	Solitary	0.126	Excavator	Univoltine	Polylectic	0.8727	29.44	58.44	0	0	0	0	0	1081.73	0	0	0
1992	Lasioglossum villosulum	Emilia-Romagna	August	Semi-natural	ERESP	Central	Solitary	0.126	Excavator	Univoltine	Polylectic	0.8727	29.44	58.44	0	0	0	0	0	0	0	0	0
1993	Lasioglossum villosulum	Emilia-Romagna	August	Semi-natural	ERESP	Central	Solitary	0.126	Excavator	Univoltine	Polylectic	0.8727	29.44	58.44	0	0	0	0	10638.5	87.8199	0	0	0
1994	Lasioglossum villosulum	Emilia-Romagna	August	Semi-natural	ERESP	Central	Solitary	0.126	Excavator	Univoltine	Polylectic	0.8727	29.44	58.44	0	0	0	0	0	0	0	0	0
1995	Lasioglossum villosulum	Emilia-Romagna	August	Semi-natural	ERESP	Central	Solitary	0.126	Excavator	Univoltine	Polylectic	0.8727	29.44	58.44	0	0	0	0	17917.4	0	0	0	0
1996	Apis mellifera	Apulia	August	Intensive	PUAI	South	Highly eusocial	1.774	Managed apiary	Multivoltine	Polylectic	0.1422	31.88	62.44	0	0	0	0	81857.8	0	0	0	0
1997	Apis mellifera	Apulia	August	Intensive	PUAI	South	Highly eusocial	1.774	Managed apiary	Multivoltine	Polylectic	0.1422	31.88	62.44	0	0	0	0	31983.3	0	0	0	0
1998	Apis mellifera	Apulia	August	Intensive	PUAI	South	Highly eusocial	1.774	Managed apiary	Multivoltine	Polylectic	0.1422	31.88	62.44	0	0	0	0	29962.8	0	0	0	0
1999	Apis mellifera	Apulia	August	Intensive	PUAI	South	Highly eusocial	1.774	Managed apiary	Multivoltine	Polylectic	0.1422	31.88	62.44	0	0	0	0	87369.6	0	0	0	0
[truncated: 1,373 more rows]
