# Supplementary material for: Ecological and social factors influence interspecific pathogens occurrence among bees
Source: Sci Rep. 2024 Mar 1;14:5136. doi: 10.1038/s41598-024-55718-x (PMC10907577; doi:10.1038/s41598-024-55718-x)
Supplement: Supplementary file 8 — Supplementary Table S8. [file 41598_2024_55718_MOESM8_ESM.xlsx]

## Sheet: DWV
Anova	GLM M1			GLM M2			Tukey Test	GLM M1			GLM M2
	LR Chisq	Pr(>Chisq)		LR Chisq	Pr(>Chisq)			z value	Pr(>|z|)		z value	Pr(>|z|)
T(max)	248.744	< 0.001	***	167.429	< 0.001	***	BEES
RH	59.609	< 0.001	***	65.39	< 0.001	***	Cuckoo Bee - Wild Bee	2.534	0.0262	*	n.a	n.a	n.a
LATITUDE	42.923	< 0.001	***	32.949	< 0.001	***	Honey Bee - Cuckoo Bee	-3.075	0.0046	**	n.a	n.a	n.a
BEES	10.671	0.0048163	**	n.a	n.a	n.a
T (max) : RH	11.626	< 0.001	***	19.285	0.01203	*	LATITUDE
APIARY DENSITY : ENVIRONMENTAL MANAGEMENT	13.846	< 0.001	***	27.279	0.001933	**	Central - North	-	-	-	-2.614	0.0238	*
VOLTINISM	n.a	n.a	n.a	19.415	< 0.001	***	South - North	4.791	<0.001	***	-	-	-
SOCIALITY	n.a	n.a	n.a	6.307	< 0.001	***	South - Central	6.452	<0.001	***	5.437	<0.001	***
NESTING	n.a	n.a	n.a	9.612	< 0.001	***
LECTICISM	n.a	n.a	n.a	0.002	< 0.001	***	VOLTINISM
							Bivoltine - Univoltine	n.a	n.a	n.a	4.308	<0.001	***
							SOCIALITY
							Primitively eusocial - Solitary	n.a	n.a	n.a	-4.671	<0.001	***
							Primitively eusocial - Communal	n.a	n.a	n.a	-2.766	0.0124	*
							NESTING
							Carder - Excavator	n.a	n.a	n.a	-3.81	<0.001	***
							Renter - Excavator	n.a	n.a	n.a	-7.196	<0.001	***
							LECTICISM
							Oligolectic - Polylectic	n.a	n.a	n.a	4.378	<0.001	***

## Sheet: BQCV
ANOVA	GLM M1			GLM M2			TUKEY TEST	GLM M1			GLM M2
	LR Chisq	Pr(>Chisq)		LR Chisq	Pr(>Chisq)			z value	Pr(>|z|)		z value	Pr(>|z|)
APIARY DENSITY	24.311	< 0.001	***	34.531	< 0.001	***	LATITUDE
RH	20.212	< 0.001	***	21.05	< 0.001	***	South - North	-	-	-	-3.477	0.00139	**
LATITUDE	7.05	0.02945	*	13.336	0.001271	**	South - Central	-2.563	0.0274	*	-3.083	0.00566	**
ENVIRONMENTAL MANAGEMENT	47.636	< 0.001	***	42.244	< 0.001	***
T(max) : RH	4.992	0.02546	*	-	-	-	ENVIRONMENTAL MANAGEMENT
VOLTINISM	n.a	n.a	n.a	21.048	< 0.001	***	Intensive - Semi-natural	2.005	0.045	*	2.184	0.029	*
SOCIALITY	n.a	n.a	n.a	19.008	< 0.001	***
NESTING	n.a	n.a	n.a	47.787	< 0.001	***	VOLTINISM
LECTICISM	n.a	n.a	n.a	21.206	< 0.001	***	Bivoltine - Univoltine	n.a	n.a	n.a	4.666	<0.001	***
							SOCIALITY
							Communal - Solitary	n.a	n.a	n.a	2.287	0.04935	*
							Primitively eusocial - Solitary	n.a	n.a	n.a	-3.458	0.00109	**
							Primitively eusocial - Communal	n.a	n.a	n.a	-3.169	0.00344	**
							NESTING
							Renter - Excavator	n.a	n.a	n.a	-6.485	<0.001	***
							LECTICISM
							Oligolectic - Polylectic	n.a	n.a	n.a	4.604	<0.001	***

## Sheet: CBPV
ANOVA	GLM M1			GLM M2			TUKEY TEST	GLM M1			GLM M2
	LR Chisq	Pr(>Chisq)		LR Chisq	Pr(>Chisq)			z value	Pr(>|z|)		z value	Pr(>|z|)
T(max)	14.1928	< 0.001	***	12.6121	< 0.001	***	BEES
RH	10.6462	0.001103	**	9.9431	0.0016146	**	Honey Bee - Wild Bee	2.363	0.0409	*	n.a	n.a	n.a
ENVIRONMENTAL MANAGEMENT	-	-	-	6.2848	0.0121779	*
BEES	6.3232	0.042357	*	n.a	n.a	n.a	VOLTINISM
VOLTINISM	n.a	n.a	n.a	8.4505	0.0036494	**	Bivoltine - Univoltine	n.a	n.a	n.a	2.977	0.00291	**
SOCIALITY	n.a	n.a	n.a	6.4781	0.0392016	*
							SOCIALITY
							Primitively eusocial - Communal	n.a	n.a	n.a	-2.571	0.023	*

## Sheet: ABPV
ANOVA	GLM M1			GLM M2			TUKEY TEST	GLM M1			GLM M2
	LR Chisq	Pr(>Chisq)		LR Chisq	Pr(>Chisq)			z value	Pr(>|z|)		z value	Pr(>|z|)
APIARY DENSITY	28.389	< 0.001	***	25.057	< 0.001	***	BEES
T(max)	227.721	< 0.001	***	173.319	< 0.001	***	Cuckoo Bee - Wild Bee	3.63	<0.001	***	n.a	n.a	n.a
RH	30.416	< 0.001	***	27.324	< 0.001	***	Honey Bee - Cuckoo Bee	-3.838	<0.001	***	n.a	n.a	n.a
LATITUDE	45.612	< 0.001	***	42.677	< 0.001	***
ENVIRONMENTAL MANAGEMENT	50.078	< 0.001	***	57.742	< 0.001	***	LATITUDE
BEES	12.727	0.001723	**	n.a	n.a	n.a	Central - North	-5.247	<0.001	***	-5.094	<0.001	***
T(max) : RH	17.315	< 0.001	***	21.578	< 0.001	***	South - Central	5.31	<0.001	***	4.82	<0.001	***
APIARY DENSITY : ENVIRONMENTAL MANAGEMENT	35.829	< 0.001	***	27.543	< 0.001	***
T(max) : ENVIRONMENTAL MANAGEMENT	23.515	< 0.001	***	28.936	< 0.001	***	ENVIRONMENTAL MANAGEMENT
VOLTINISM	n.a	n.a	n.a	7.905	0.00493	**	Intensive - Semi-natural	-2.736	<0.001	**	-3.678	<0.001	***
SOCIALITY	n.a	n.a	n.a	11.635	0.002974	**
							VOLTINISM
							Bivoltine - Univoltine	n.a	n.a	n.a	-2.696	0.00701	**
							SOCIALITY
							Primitively eusocial - Solitary	n.a	n.a	n.a	-3.237	0.00243	**

## Sheet: N. ceranae
ANOVA	GLM M1			GLM M2			TUKEY TEST	GLM M2
	LR Chisq	Pr(>Chisq)		LR Chisq	Pr(>Chisq)			z value	Pr(>|z|)
APIARY DENSITY	-	-	-	9.5	0.0020551	**	VOLTINISM
T(max)	47.132	< 0.001	***	17.579	< 0.001	***	Bivoltine - Univoltine	5.809	<0.001	***
RH	15.994	< 0.001	***	14.158	< 0.001	***
T(max) : RH	6.703	0.009622	**	5.682	0.0171425	*	SOCIALITY
VOLTINISM	n.a	n.a	n.a	32.322	< 0.001	***	Primitively eusocial - Solitary	-5.041	<0.001	***
SOCIALITY	n.a	n.a	n.a	27.842	< 0.001	***
NESTING	n.a	n.a	n.a	25.614	< 0.001	***	NESTING
LECTICISM	n.a	n.a	n.a	10.827	0.0010004	**	Renter - Excavator	-4.717	<0.001	***
							LECTISM
							Oligolectic - Polylectic	3.296	<0.001	***

## Sheet: Foglio1
DWV
Anova	GLM M1			GLM M2			Tukey Test	GLM M1			GLM M2
	LR Chisq	Pr(>Chisq)		LR Chisq	Pr(>Chisq)			z value	Pr(>|z|)		z value	Pr(>|z|)
T(max)	248.744	< 0.001	***	167.429	< 0.001	***	BEES
RH	59.609	< 0.001	***	65.39	< 0.001	***	Cuckoo Bee - Wild Bee	2.534	0.0262	*	n.a	n.a	n.a
LATITUDE	42.923	< 0.001	***	32.949	< 0.001	***	Honey Bee - Cuckoo Bee	-3.075	0.0046	**	n.a	n.a	n.a
BEES	10.671	0.0048163	**	n.a	n.a	n.a
T (max) : RH	11.626	< 0.001	***	19.285	0.01203	*	LATITUDE
APIARY DENSITY : ENVIRONMENTAL MANAGEMENT	13.846	< 0.001	***	27.279	0.001933	**	Central - North	-	-	-	-2.614	0.0238	*
VOLTINISM	n.a	n.a	n.a	19.415	< 0.001	***	South - North	4.791	<0.001	***	-	-	-
SOCIALITY	n.a	n.a	n.a	6.307	< 0.001	***	South - Central	6.452	<0.001	***	5.437	<0.001	***
NESTING	n.a	n.a	n.a	9.612	< 0.001	***
LECTICISM	n.a	n.a	n.a	0.002	< 0.001	***	VOLTINISM
							Bivoltine - Univoltine	n.a	n.a	n.a	4.308	<0.001	***
							SOCIALITY
							Primitively eusocial - Solitary	n.a	n.a	n.a	-4.671	<0.001	***
							Primitively eusocial - Communal	n.a	n.a	n.a	-2.766	0.0124	*
							NESTING
							Carder - Excavator	n.a	n.a	n.a	-3.81	<0.001	***
							Renter - Excavator	n.a	n.a	n.a	-7.196	<0.001	***
							LECTICISM
							Oligolectic - Polylectic	n.a	n.a	n.a	4.378	<0.001	***
BQCV
ANOVA	GLM M1			GLM M2			TUKEY TEST	GLM M1			GLM M2
	LR Chisq	Pr(>Chisq)		LR Chisq	Pr(>Chisq)			z value	Pr(>|z|)		z value	Pr(>|z|)
APIARY DENSITY	24.311	< 0.001	***	34.531	< 0.001	***	LATITUDE
RH	20.212	< 0.001	***	21.05	< 0.001	***	South - North	-	-	-	-3.477	0.00139	**
LATITUDE	7.05	0.02945	*	13.336	0.001271	**	South - Central	-2.563	0.0274	*	-3.083	0.00566	**
ENVIRONMENTAL MANAGEMENT	47.636	< 0.001	***	42.244	< 0.001	***
T(max) : RH	4.992	0.02546	*	-	-	-	ENVIRONMENTAL MANAGEMENT
VOLTINISM	n.a	n.a	n.a	21.048	< 0.001	***	Intensive - Semi-natural	2.005	0.045	*	2.184	0.029	*
SOCIALITY	n.a	n.a	n.a	19.008	< 0.001	***
NESTING	n.a	n.a	n.a	47.787	< 0.001	***	VOLTINISM
LECTICISM	n.a	n.a	n.a	21.206	< 0.001	***	Bivoltine - Univoltine	n.a	n.a	n.a	4.666	<0.001	***
							SOCIALITY
							Communal - Solitary	n.a	n.a	n.a	2.287	0.04935	*
							Primitively eusocial - Solitary	n.a	n.a	n.a	-3.458	0.00109	**
							Primitively eusocial - Communal	n.a	n.a	n.a	-3.169	0.00344	**
							NESTING
							Renter - Excavator	n.a	n.a	n.a	-6.485	<0.001	***
							LECTICISM
							Oligolectic - Polylectic	n.a	n.a	n.a	4.604	<0.001	***
CBPV
ANOVA	GLM M1			GLM M2			TUKEY TEST	GLM M1			GLM M2
	LR Chisq	Pr(>Chisq)		LR Chisq	Pr(>Chisq)			z value	Pr(>|z|)		z value	Pr(>|z|)
T(max)	14.1928	< 0.001	***	12.6121	< 0.001	***	BEES
RH	10.6462	0.001103	**	9.9431	0.0016146	**	Honey Bee - Wild Bee	2.363	0.0409	*	n.a	n.a	n.a
ENVIRONMENTAL MANAGEMENT	-	-	-	6.2848	0.0121779	*
BEES	6.3232	0.042357	*	n.a	n.a	n.a	VOLTINISM
VOLTINISM	n.a	n.a	n.a	8.4505	0.0036494	**	Bivoltine - Univoltine	n.a	n.a	n.a	2.977	0.00291	**
SOCIALITY	n.a	n.a	n.a	6.4781	0.0392016	*
							SOCIALITY
							Primitively eusocial - Communal	n.a	n.a	n.a	-2.571	0.023	*
ABPV
ANOVA	GLM M1			GLM M2			TUKEY TEST	GLM M1			GLM M2
	LR Chisq	Pr(>Chisq)		LR Chisq	Pr(>Chisq)			z value	Pr(>|z|)		z value	Pr(>|z|)
APIARY DENSITY	28.389	< 0.001	***	25.057	< 0.001	***	BEES
T(max)	227.721	< 0.001	***	173.319	< 0.001	***	Cuckoo Bee - Wild Bee	3.63	<0.001	***	n.a	n.a	n.a
RH	30.416	< 0.001	***	27.324	< 0.001	***	Honey Bee - Cuckoo Bee	-3.838	<0.001	***	n.a	n.a	n.a
LATITUDE	45.612	< 0.001	***	42.677	< 0.001	***
ENVIRONMENTAL MANAGEMENT	50.078	< 0.001	***	57.742	< 0.001	***	LATITUDE
BEES	12.727	0.001723	**	n.a	n.a	n.a	Central - North	-5.247	<0.001	***	-5.094	<0.001	***
T(max) : RH	17.315	< 0.001	***	21.578	< 0.001	***	South - Central	5.31	<0.001	***	4.82	<0.001	***
APIARY DENSITY : ENVIRONMENTAL MANAGEMENT	35.829	< 0.001	***	27.543	< 0.001	***
T(max) : ENVIRONMENTAL MANAGEMENT	23.515	< 0.001	***	28.936	< 0.001	***	ENVIRONMENTAL MANAGEMENT
VOLTINISM	n.a	n.a	n.a	7.905	0.00493	**	Intensive - Semi-natural	-2.736	<0.001	**	-3.678	<0.001	***
SOCIALITY	n.a	n.a	n.a	11.635	0.002974	**
							VOLTINISM
							Bivoltine - Univoltine	n.a	n.a	n.a	-2.696	0.00701	**
							SOCIALITY
							Primitively eusocial - Solitary	n.a	n.a	n.a	-3.237	0.00243	**
N. ceranae
ANOVA	GLM M1			GLM M2			TUKEY TEST	GLM M2
	LR Chisq	Pr(>Chisq)		LR Chisq	Pr(>Chisq)			z value	Pr(>|z|)
APIARY DENSITY	-	-	-	9.5	0.0020551	**	VOLTINISM
T(max)	47.132	< 0.001	***	17.579	< 0.001	***	Bivoltine - Univoltine	5.809	<0.001	***
RH	15.994	< 0.001	***	14.158	< 0.001	***
T(max) : RH	6.703	0.009622	**	5.682	0.0171425	*	SOCIALITY
VOLTINISM	n.a	n.a	n.a	32.322	< 0.001	***	Primitively eusocial - Solitary	-5.041	<0.001	***
SOCIALITY	n.a	n.a	n.a	27.842	< 0.001	***
NESTING	n.a	n.a	n.a	25.614	< 0.001	***	NESTING
LECTICISM	n.a	n.a	n.a	10.827	0.0010004	**	Renter - Excavator	-4.717	<0.001	***
							LECTISM
							Oligolectic - Polylectic	3.296	<0.001	***
