# Supplementary material for: Ecological and social factors influence interspecific pathogens occurrence among bees
Source: Sci Rep. 2024 Mar 1;14:5136. doi: 10.1038/s41598-024-55718-x (PMC10907577; doi:10.1038/s41598-024-55718-x)
Supplement: Supplementary file 9 — Supplementary Table S9. [file 41598_2024_55718_MOESM9_ESM.xlsx]

## Sheet: DWV
Anova	LMER M1			LMER M2			Tukey Test	LMER M1			LMER M2
	Chisq	Pr(>Chisq)		Chisq	Pr(>Chisq)			z value	Pr(>|z|)		z value	Pr(>|z|)
T(max)	411.64	< 0.001	***	289.941	< 0.001	***	BEES
RH	63.8531	< 0.001	***	56.645	< 0.001	***	Cuckoo Bee - Wild Bee	4.176	<0.001	***	n.a.	n.a.	n.a.
FORAGING.RANGE	5.3577	0.0206311	*	0.2446	0.620884		Honey Bee - Cuckoo Bee	-4.166	<0.001	***	n.a.	n.a.	n.a.
BEES	17.9396	< 0.001	***	n.a.	n.a.	n.a.
VOLTINISM	n.a.	n.a.	n.a.	8.4705	0.003609	**	VOLTINISM
SOCIALITY	n.a.	n.a.	n.a.	24.7197	< 0.001	***	Bivoltine - Univoltine	n.a.	n.a.	n.a.	2.91	0.00361	**
NESTING	n.a.	n.a.	n.a.	49.7639	< 0.001	***
LECTICISM	n.a.	n.a.	n.a.	5.7952	0.01607	*	SOCIALITY
							Communal - Solitary	n.a.	n.a.	n.a.	2.439	0.0324	*
							Primitively eusocial - Solitary	n.a.	n.a.	n.a.	-4.039	< 0.001	***
							Primitively eusocial - Communal	n.a.	n.a.	n.a.	-3.337	0.00171	**
							NESTING
							Carder - Excavator	n.a.	n.a.	n.a.	-4.462	<0.001	***
							Mason - Excavator	n.a.	n.a.	n.a.	-2.493	0.05	*
							Renter - Excavator	n.a.	n.a.	n.a.	-5.389	<0.001	***
							LECTICISM
							Oligolectic - Polylectic	n.a.	n.a.	n.a.	2.407	0.0161	*

## Sheet: BQCV
ANOVA	LMER M1			LMER M2			TUKEY TEST	M2
	Chisq	Pr(>Chisq)		Chisq	Pr(>Chisq)			value	Pr(>|z|)
T(max)	20.5826	< 0.001	***	9.1182	0.0025307	**	VOLTINISM
T(max) : ENVIRONMENTAL MANAGEMENT	11.12	< 0.001	***	14.7202	< 0.001	***	Bivoltine - Univoltine	3.224	0.00126	**
VOLTINISM	n.a.	n.a.	n.a.	10.397	0.0012622	**
SOCIALITY	n.a.	n.a.	n.a.	11.0146	0.004057	**	SOCIALITY
NESTING	n.a.	n.a.	n.a.	12.0291	0.0072841	**	Communal - Solitary	2.324	0.0441	*
LECTICISM	n.a.	n.a.	n.a.	6.3431	0.0117837	*	Primitively eusocial - Communal	-2.791	0.0121	*
							NESTING
							Renter - Excavator	-2.985	0.0123	*
							LECTICISM
							Oligolectic - Polylectic	2.519	0.0118	*

## Sheet: CBPV
ANOVA	LMER M1			LMER M2			TUKEY TEST	LMER M1			LMER M2
	Chisq	Pr(>Chisq)		Chisq	Pr(>Chisq)			z value	Pr(>|z|)		value	Pr(>|z|)
T(max)	23.1449	< 0.001	***	22.715	< 0.001	***	BEES
RH	14.5657	< 0.001	***	13.6918	< 0.001	***	Honey Bee - Wild Bee	2.468	0.0315	*	n.a.	n.a.	n.a.
BEES	7.1093	0.0285907	*	n.a.	n.a.	n.a.
VOLTINISM	n.a.	n.a.	n.a.	5.2363	0.0221198	*	VOLTINISM
SOCIALITY	n.a.	n.a.	n.a.	7.1608	0.0278652	*	Bivoltine - Univoltine	n.a.	n.a.	n.a.	3.224	0.00126	**
							SOCIALITY
							Communal - Solitary	n.a.	n.a.	n.a.	2.324	0.0442	*
							Primitively eusocial - Communal	n.a.	n.a.	n.a.	-2.791	0.0121	*

## Sheet: ABPV
ANOVA	LMER M1			LMER M2			TUKEY TEST	LMER M1			LMER M2
	Chisq	Pr(>Chisq)		Chisq	Pr(>Chisq)			z value	Pr(>|z|)		z value	Pr(>|z|)
T(max)	298.677	< 0.001	***	200.569	< 0.001	***	BEES
RH	110.974	< 0.001	***	90.7656	< 0.001	***	Cuckoo Bee - Wild Bee	3.479	0.00108	**	n.a.	n.a.	n.a.
BEES	14.2586	< 0.001	***	n.a.	n.a.	n.a.	Honey Bee - Cuckoo Bee	-3.772	<0.001	***	n.a.	n.a.	n.a.
T(max) : RH	6.033	0.0140406	*	12.3809	< 0.001	***
T(max) : ENVIRONMENTAL MANAGEMENT	66.909	< 0.001	***	70.4883	< 0.001	***	SOCIALITY
SOCIALITY	n.a.	n.a.	n.a.	9.5469	0.008451	**	Primitively eusocial - Solitary	n.a.	n.a.	n.a.	-3.085	0.00487	**
NESTING	n.a.	n.a.	n.a.	8.7141	0.0333441	*
							NESTING
							Renter - Excavator	n.a.	n.a.	n.a.	-2.896	0.0156	*

## Sheet: N.ceranae
ANOVA	LMER M1			LMER M2			TUKEY TEST	LMER M1			LMER M2
	Chisq	Pr(>Chisq)		Chisq	Pr(>Chisq)			z value	Pr(>|z|)		z value	Pr(>|z|)
T(max)	69.3874	< 0.001	***	42.3862	< 0.001	***	BEES
RH	20.7823	< 0.001	***	17.967	< 0.001	***	Honey Bee - Wild Bee	3.843	<0.001	***	n.a.	n.a.	n.a.
BEES	14.7958	< 0.001	***	n.a.	n.a.	n.a.
VOLTINISM	n.a.	n.a.	n.a.	22.4949	< 0.001	***	VOLTINISM
SOCIALITY	n.a.	n.a.	n.a.	18.0803	< 0.001	***	Bivoltine - Univoltine	n.a.	n.a.	n.a.	4.743	<0.001	***
							SOCIALITY
							Primitively eusocial - Solitary	n.a.	n.a.	n.a.	-3.861	<0.001	***
